# Supplementary material for: 4′-Fluoro-2′-hydroxy­acetophenone
Source: Acta Crystallogr Sect E Struct Rep Online. 2008 Apr 26;64(Pt 5):o916. doi: 10.1107/S1600536808011173 (PMC2961269; doi:10.1107/S1600536808011173)
Supplement: Supplementary file 1 [file e-64-0o916-sup1.cif]

##############################################################################
###                                                                        ###
###        Electronic paper (Acta Crystallographica Section E)             ###
###                                                                        ###
##############################################################################
#                                                                            #
# This CIF contains the data in a paper accepted for publication in Acta     #
# Crystallographica Section E. It conforms to the requirements of Notes      #
# for Authors for Section E, and has been peer reviewed under the auspices   #
# of the IUCr Commission on Journals.                                        #
#                                                                            #
# Full details of the Crystallographic Information File format               #
# are given in the paper "The Crystallographic Information File (CIF):       #
# a New Standard Archive File for Crystallography" by S. R. Hall, F. H.      #
# Allen and I. D. Brown [Acta Cryst. (1991), A47, 655-685].                  #
#                                                                            #
# The current version of the core CIF dictionary is obtainable from          #
# ftp://ftp.iucr.org/pub/cif_core.dic. The current version number is 2.4.    #
#                                                                            #
# Software is freely available for graphical display of the structure(s) in  #
# this CIF.  For information consult the CIF home page http://www.iucr.org/  #
# cif/home.html                                                              #
#                                                                            #
# This file may be used for bona fide research purposes within the           #
# scientific community so long as proper attribution is given to the journal # 
# article from which it was obtained.                                        #
#                                                                            #
##############################################################################
                                             
data_global
_audit_creation_method     SHELXL-97
_journal_date_recd_electronic     2008-03-19
_journal_date_accepted     2008-04-20
_journal_name_full     'Acta Crystallographica, Section E'
_journal_year     2008
_journal_volume     64
_journal_issue      5
_journal_page_first     o916
_journal_page_last     o916
_journal_paper_category     QO
_journal_coeditor_code     LH2605
_publ_contact_author
;
     Dr. Seik Weng Ng
     Department of Chemistry
     University of Malaya
     50603 Kuala Lumpur
     Malaysia
;
_publ_contact_author_email     seikweng@um.edu.my
_publ_contact_author_fax     '03 7967 4193'
_publ_contact_author_phone     '03 7967 6778'
_publ_section_title
;
4'-Fluoro-2'-hydroxyacetophenone
;
loop_
    _publ_author_name
    _publ_author_address
    'Rizal, Mohd. Razali'
;
     Department of Chemistry
     University of Malaya
     50603 Kuala Lumpur
     Malaysia
;
    'Ng, Seik Weng'
;
     Department of Chemistry
     University of Malaya
     50603 Kuala Lumpur
     Malaysia
;
data_I
_audit_creation_method     SHELXL-97
_chemical_name_systematic
;
4-fluoro-2-hydroxybenzaldehyde
;
_chemical_name_common
;
4'-Flouro-2'-hydroxyacetophenone
;
_chemical_formula_moiety     'C8 H7 F O2'
_chemical_formula_sum     'C8 H7 F O2'
_chemical_formula_iupac     'C8 H7 F O2'
_chemical_formula_weight     154.14
_chemical_melting_point     ?
_symmetry_cell_setting     Monoclinic
_symmetry_space_group_name_H-M     'P 21/n'
_symmetry_space_group_name_Hall     '-P 2yn'
loop_
    _symmetry_equiv_pos_as_xyz
    'x, y, z'
    '-x+1/2, y+1/2, -z+1/2'
    '-x, -y, -z'
    'x-1/2, -y-1/2, z-1/2'
_cell_length_a     3.79780(10)
_cell_length_b     14.2421(3)
_cell_length_c     13.0092(3)
_cell_angle_alpha     90.00
_cell_angle_beta     91.884(2)
_cell_angle_gamma     90.00
_cell_volume     703.27(3)
_cell_formula_units_Z     4
_cell_measurement_reflns_used     1854
_cell_measurement_theta_min     2.9
_cell_measurement_theta_max     26.4
_cell_measurement_temperature     100(2)
_exptl_crystal_description     Prism
_exptl_crystal_colour     Colorless
_exptl_crystal_size_max     0.16
_exptl_crystal_size_mid     0.14
_exptl_crystal_size_min     0.12
_exptl_crystal_density_diffrn     1.456
_exptl_crystal_density_meas     ?
_exptl_crystal_density_method     'not measured'
_exptl_crystal_F_000     320
_exptl_absorpt_coefficient_mu     0.121
_exptl_absorpt_correction_type     none
_exptl_absorpt_process_details     ?
_exptl_absorpt_correction_T_min     ?
_exptl_absorpt_correction_T_max     ?
_diffrn_ambient_temperature     100(2)
_diffrn_radiation_type     MoK\a
_diffrn_radiation_wavelength     0.71073
_diffrn_radiation_source     'fine-focus sealed tube'
_diffrn_radiation_monochromator     graphite
_diffrn_measurement_device_type     'Bruker SMART APEXII'
_diffrn_measurement_method     \w
_diffrn_detector_area_resol_mean     ?
_diffrn_reflns_number     8762
_diffrn_reflns_av_R_equivalents     0.0394
_diffrn_reflns_av_sigmaI/netI     0.0284
_diffrn_reflns_theta_min     2.12
_diffrn_reflns_theta_max     27.50
_diffrn_reflns_theta_full     27.50
_diffrn_measured_fraction_theta_max     0.999
_diffrn_measured_fraction_theta_full     0.999
_diffrn_reflns_limit_h_min     -4
_diffrn_reflns_limit_h_max     4
_diffrn_reflns_limit_k_min     -18
_diffrn_reflns_limit_k_max     18
_diffrn_reflns_limit_l_min     -16
_diffrn_reflns_limit_l_max     16
_diffrn_standards_number     0
_diffrn_standards_interval_count     0
_diffrn_standards_interval_time     0
_diffrn_standards_decay_%     0
_reflns_number_total     1601
_reflns_number_gt     1224
_reflns_threshold_expression     I>2\s(I)
_refine_ls_structure_factor_coef     Fsqd
_refine_ls_matrix_type     full
_refine_ls_R_factor_all     0.0564
_refine_ls_R_factor_gt     0.0425
_refine_ls_wR_factor_gt     0.1175
_refine_ls_wR_factor_ref     0.1274
_refine_ls_goodness_of_fit_ref     1.046
_refine_ls_restrained_S_all     1.047
_refine_ls_number_reflns     1601
_refine_ls_number_parameters     128
_refine_ls_number_restraints     7
_refine_ls_hydrogen_treatment     refall
_refine_ls_weighting_scheme     calc
_refine_ls_weighting_details
         'calc w=1/[\s^2^(Fo^2^)+(0.0775P)^2^+0.0798P] where P=(Fo^2^+2Fc^2^)/3'
_atom_sites_solution_hydrogens     geom
_atom_sites_solution_primary     direct
_atom_sites_solution_secondary     difmap
_refine_ls_shift/su_max     0.001
_refine_ls_shift/su_mean     0.000
_refine_diff_density_max     0.303
_refine_diff_density_min     -0.284
_refine_ls_extinction_method     none
_refine_ls_extinction_coef     ?
loop_
    _atom_type_symbol
    _atom_type_description
    _atom_type_scat_dispersion_real
    _atom_type_scat_dispersion_imag
    _atom_type_scat_source
    'C' 'C' 0.0033 0.0016
                         'International Tables Vol C Tables 4.2.6.8 and 6.1.1.4'
    'H' 'H' 0.0000 0.0000
                         'International Tables Vol C Tables 4.2.6.8 and 6.1.1.4'
    'O' 'O' 0.0106 0.0060
                         'International Tables Vol C Tables 4.2.6.8 and 6.1.1.4'
    'F' 'F' 0.0171 0.0103
                         'International Tables Vol C Tables 4.2.6.8 and 6.1.1.4'
_computing_data_collection     'APEX2 (Bruker, 2007)'
_computing_cell_refinement     'SAINT (Bruker, 2007)'
_computing_data_reduction     'SAINT (Bruker, 2007)'
_computing_structure_solution     'SHELXS97 (Sheldrick, 2008)'
_computing_structure_refinement     'SHELXL97 (Sheldrick, 2008)'
_computing_molecular_graphics     'X-SEED (Barbour, 2001)'
_computing_publication_material     'publCIF (Westrip, 2008)'
loop_
    _atom_site_type_symbol
    _atom_site_label
    _atom_site_fract_x
    _atom_site_fract_y
    _atom_site_fract_z
    _atom_site_U_iso_or_equiv
    _atom_site_adp_type
    _atom_site_calc_flag
    _atom_site_refinement_flags
    _atom_site_occupancy
    _atom_site_disorder_assembly
    _atom_site_disorder_group
    F F1 0.1828(3) 0.50469(6) 0.65495(7) 0.0319(3) Uani d . 1 . .
    O O1 0.4466(3) 0.72547(8) 0.40329(8) 0.0325(3) Uani d D 1 . .
    O O2 0.7055(3) 0.88271(8) 0.46250(8) 0.0320(3) Uani d . 1 . .
    C C1 0.5542(4) 0.76649(10) 0.58170(11) 0.0196(3) Uani d . 1 . .
    C C2 0.4380(4) 0.70349(10) 0.50349(11) 0.0211(3) Uani d . 1 . .
    C C3 0.3106(4) 0.61483(10) 0.52868(11) 0.0229(3) Uani d D 1 . .
    C C4 0.3051(4) 0.59128(10) 0.63045(12) 0.0225(4) Uani d . 1 . .
    C C5 0.4165(4) 0.64954(10) 0.71015(11) 0.0235(4) Uani d D 1 . .
    C C6 0.5398(4) 0.73716(10) 0.68410(11) 0.0216(4) Uani d D 1 . .
    C C7 0.6909(4) 0.85914(10) 0.55377(11) 0.0227(4) Uani d . 1 . .
    C C8 0.8132(5) 0.92675(11) 0.63595(12) 0.0267(4) Uani d D 1 . .
    H H1 0.519(6) 0.7824(9) 0.4037(19) 0.066(8) Uiso d D 1 . .
    H H3 0.221(5) 0.5733(10) 0.4729(11) 0.029(5) Uiso d D 1 . .
    H H5 0.412(5) 0.6279(11) 0.7807(8) 0.023(4) Uiso d D 1 . .
    H H6 0.616(4) 0.7801(10) 0.7398(10) 0.024(4) Uiso d D 1 . .
    H H81 0.602(4) 0.9492(14) 0.6716(15) 0.051(6) Uiso d D 1 . .
    H H82 0.968(4) 0.8980(12) 0.6899(12) 0.033(5) Uiso d D 1 . .
    H H83 0.937(5) 0.9790(11) 0.6047(15) 0.044(5) Uiso d D 1 . .
loop_
    _atom_site_aniso_label
    _atom_site_aniso_U_11
    _atom_site_aniso_U_22
    _atom_site_aniso_U_33
    _atom_site_aniso_U_12
    _atom_site_aniso_U_13
    _atom_site_aniso_U_23
    F1 0.0427(6) 0.0200(5) 0.0331(5) -0.0081(4) 0.0043(4) 0.0043(4)
    O1 0.0514(8) 0.0275(6) 0.0182(6) -0.0115(6) -0.0021(5) 0.0018(4)
    O2 0.0457(8) 0.0252(6) 0.0254(6) -0.0091(5) 0.0038(5) 0.0027(4)
    C1 0.0191(8) 0.0176(7) 0.0221(7) 0.0013(5) 0.0012(6) -0.0019(5)
    C2 0.0223(8) 0.0221(8) 0.0187(7) -0.0003(6) 0.0002(6) 0.0003(5)
    C3 0.0235(8) 0.0207(7) 0.0244(8) -0.0012(6) -0.0003(6) -0.0023(6)
    C4 0.0227(8) 0.0146(7) 0.0304(8) -0.0005(6) 0.0045(6) 0.0030(6)
    C5 0.0266(9) 0.0240(8) 0.0201(7) 0.0020(6) 0.0028(6) 0.0026(6)
    C6 0.0226(8) 0.0205(7) 0.0217(7) 0.0022(6) 0.0007(6) -0.0022(5)
    C7 0.0231(8) 0.0204(7) 0.0247(8) 0.0006(6) 0.0021(6) -0.0004(6)
    C8 0.0277(9) 0.0220(8) 0.0304(8) -0.0035(6) 0.0026(7) -0.0032(6)
loop_
    _geom_bond_atom_site_label_1
    _geom_bond_atom_site_label_2
    _geom_bond_site_symmetry_2
    _geom_bond_distance
    _geom_bond_publ_flag
    F1 C4 . 1.3594(16) ?
    O1 C2 . 1.3420(17) ?
    O1 H1 . 0.857(10) ?
    O2 C7 . 1.2370(18) ?
    C1 C6 . 1.399(2) ?
    C1 C2 . 1.416(2) ?
    C1 C7 . 1.468(2) ?
    C2 C3 . 1.395(2) ?
    C3 C4 . 1.367(2) ?
    C3 H3 . 0.988(9) ?
    C4 C5 . 1.383(2) ?
    C5 C6 . 1.379(2) ?
    C5 H5 . 0.969(9) ?
    C6 H6 . 0.984(9) ?
    C7 C8 . 1.501(2) ?
    C8 H81 . 0.993(10) ?
    C8 H82 . 0.989(9) ?
    C8 H83 . 0.977(10) ?
loop_
    _geom_angle_atom_site_label_1
    _geom_angle_atom_site_label_2
    _geom_angle_atom_site_label_3
    _geom_angle_site_symmetry_1
    _geom_angle_site_symmetry_3
    _geom_angle
    _geom_angle_publ_flag
    C2 O1 H1 . . 103.5(17) ?
    C6 C1 C2 . . 118.29(13) ?
    C6 C1 C7 . . 121.96(13) ?
    C2 C1 C7 . . 119.74(13) ?
    O1 C2 C3 . . 117.32(13) ?
    O1 C2 C1 . . 122.21(13) ?
    C3 C2 C1 . . 120.47(13) ?
    C4 C3 C2 . . 117.78(14) ?
    C4 C3 H3 . . 123.3(11) ?
    C2 C3 H3 . . 118.9(10) ?
    F1 C4 C3 . . 117.77(13) ?
    F1 C4 C5 . . 117.83(13) ?
    C3 C4 C5 . . 124.40(14) ?
    C6 C5 C4 . . 117.17(13) ?
    C6 C5 H5 . . 122.5(10) ?
    C4 C5 H5 . . 120.3(10) ?
    C5 C6 C1 . . 121.90(13) ?
    C5 C6 H6 . . 118.4(10) ?
    C1 C6 H6 . . 119.7(10) ?
    O2 C7 C1 . . 120.59(13) ?
    O2 C7 C8 . . 119.14(14) ?
    C1 C7 C8 . . 120.27(13) ?
    C7 C8 H81 . . 107.6(13) ?
    C7 C8 H82 . . 113.7(11) ?
    H81 C8 H82 . . 105.8(17) ?
    C7 C8 H83 . . 109.5(12) ?
    H81 C8 H83 . . 111.0(18) ?
    H82 C8 H83 . . 109.2(17) ?
loop_
    _geom_torsion_atom_site_label_1
    _geom_torsion_atom_site_label_2
    _geom_torsion_atom_site_label_3
    _geom_torsion_atom_site_label_4
    _geom_torsion_site_symmetry_1
    _geom_torsion_site_symmetry_2
    _geom_torsion_site_symmetry_3
    _geom_torsion_site_symmetry_4
    _geom_torsion
    _geom_torsion_publ_flag
    C6 C1 C2 O1 . . . . -179.20(14) ?
    C7 C1 C2 O1 . . . . -0.3(2) ?
    C6 C1 C2 C3 . . . . 0.4(2) ?
    C7 C1 C2 C3 . . . . 179.37(14) ?
    O1 C2 C3 C4 . . . . 179.15(14) ?
    C1 C2 C3 C4 . . . . -0.5(2) ?
    C2 C3 C4 F1 . . . . -179.64(13) ?
    C2 C3 C4 C5 . . . . 0.2(2) ?
    F1 C4 C5 C6 . . . . -179.97(13) ?
    C3 C4 C5 C6 . . . . 0.2(2) ?
    C4 C5 C6 C1 . . . . -0.3(2) ?
    C2 C1 C6 C5 . . . . 0.0(2) ?
    C7 C1 C6 C5 . . . . -178.94(14) ?
    C6 C1 C7 O2 . . . . 178.92(14) ?
    C2 C1 C7 O2 . . . . 0.0(2) ?
    C6 C1 C7 C8 . . . . -1.4(2) ?
    C2 C1 C7 C8 . . . . 179.68(14) ?
loop_
    _geom_hbond_atom_site_label_D
    _geom_hbond_atom_site_label_H
    _geom_hbond_atom_site_label_A
    _geom_hbond_site_symmetry_A
    _geom_hbond_distance_DH
    _geom_hbond_distance_HA
    _geom_hbond_distance_DA
    _geom_hbond_angle_DHA
    _geom_hbond_publ_flag
    O1 H1 O2 . 0.857(10) 1.760(10)
                                 2.554(2) 154(2) yes
