# Supplementary material for: 4′-Fluoro-2′-hydroxy­acetophenone
Source: Acta Crystallogr Sect E Struct Rep Online. 2008 Apr 26;64(Pt 5):o916. doi: 10.1107/S1600536808011173 (PMC2961269; doi:10.1107/S1600536808011173)
Supplement: Supplementary file 2 [file e-64-0o916-Isup2.hkl]

# 
# h,k,l, Fc-squared, Fo-squared, sigma(Fo-squared) and status flag 
# 
data_I
_shelx_title '  P21/n' 
_shelx_refln_list_code          4 
_shelx_F_calc_maximum      101.49 
_exptl_crystal_F_000       320.00 
_reflns_d_resolution_high  0.7697 
 
loop_ 
 _symmetry_equiv_pos_as_xyz 
 'x, y, z' 
 '-x+1/2, y+1/2, -z+1/2' 
 '-x, -y, -z' 
 'x-1/2, -y-1/2, z-1/2' 
 
_cell_length_a     3.7978 
_cell_length_b    14.2421 
_cell_length_c    13.0092 
_cell_angle_alpha  90.000 
_cell_angle_beta   91.884 
_cell_angle_gamma  90.000 
 
_shelx_F_squared_multiplier     1.000 
 
loop_ 
 _refln_index_h 
 _refln_index_k 
 _refln_index_l 
 _refln_F_squared_calc 
 _refln_F_squared_meas 
 _refln_F_squared_sigma 
 _refln_observed_status 
   2   0   0      107.90      114.37      5.71 o 
   4   0   0       15.58       21.56      5.58 o 
   1   1   0      212.11      201.45      3.93 o 
   2   1   0      106.30      102.69      3.15 o 
   3   1   0       25.38       28.47      1.87 o 
   4   1   0        0.33        2.24      2.05 o 
   0   2   0     1295.42     1676.62     18.17 o 
   1   2   0    10299.95     9875.33    104.28 o 
   2   2   0     2710.60     2674.77     29.93 o 
   3   2   0        5.62        9.10      1.62 o 
   4   2   0        9.82       12.29      2.35 o 
   1   3   0     1363.80     1354.87     15.34 o 
   2   3   0       88.57      110.76      3.27 o 
   3   3   0        0.01        0.58      1.02 o 
   4   3   0        5.85        6.41      2.35 o 
   0   4   0        7.68        7.18      1.15 o 
   1   4   0      253.50      246.91      3.20 o 
   2   4   0     1421.11     1434.57     19.28 o 
   3   4   0      228.85      219.81      4.78 o 
   4   4   0        3.15        3.36      4.05 o 
   1   5   0       16.07       13.41      0.76 o 
   2   5   0        4.53        5.78      0.93 o 
   3   5   0      340.67      336.39      7.13 o 
   4   5   0      170.75      163.48      6.65 o 
   0   6   0      815.87     1116.74     12.12 o 
   1   6   0      475.77      513.84      5.58 o 
   2   6   0       70.61       75.30      2.50 o 
   3   6   0      198.88      201.73      6.42 o 
   4   6   0       18.70       27.28      3.41 o 
   1   7   0      556.96      576.77      6.20 o 
   2   7   0        0.04        0.08      0.71 o 
   3   7   0      156.82      178.14      6.27 o 
   4   7   0      111.97      108.46      5.16 o 
   0   8   0     2864.42     3991.94     43.86 o 
   1   8   0      230.31      243.40      4.72 o 
   2   8   0       80.29       86.65      3.05 o 
   3   8   0        0.03        3.55      1.43 o 
   4   8   0        4.31        5.86      2.91 o 
   1   9   0       13.71       16.77      1.25 o 
   2   9   0      219.40      224.80      3.83 o 
   3   9   0       62.46       70.43      4.47 o 
   4   9   0       21.96       23.88      4.78 o 
   0  10   0      203.29      255.41      5.56 o 
   1  10   0      231.86      253.44      3.67 o 
   2  10   0      183.13      184.42      5.58 o 
   3  10   0       14.81       13.09      2.36 o 
   4  10   0        0.26        1.96      2.58 o 
   1  11   0       57.05       66.94      2.41 o 
   2  11   0        1.49        2.08      1.42 o 
   3  11   0       28.23       26.37      2.99 o 
   0  12   0       23.15       27.96      2.80 o 
   1  12   0        0.11        0.14      0.94 o 
   2  12   0        9.30        8.23      1.80 o 
   3  12   0       32.84       21.40      3.06 o 
   1  13   0       12.88       13.98      2.08 o 
   2  13   0       10.81       12.87      2.15 o 
   3  13   0        5.28        0.35      2.25 o 
   0  14   0      234.76      295.62     10.57 o 
   1  14   0        5.07        5.07      1.74 o 
   2  14   0        1.77        0.95      1.98 o 
   3  14   0       15.80       17.97      3.14 o 
   1  15   0        4.81        2.01      1.69 o 
   2  15   0       19.35       25.24      3.38 o 
   0  16   0        5.79        8.33      2.79 o 
   1  16   0       21.95       22.73      3.19 o 
   2  16   0       58.36       51.07      5.19 o 
   1  17   0       34.42       41.53      4.09 o 
   0  18   0       14.84       13.81      4.78 o 
   1  18   0        9.51        9.91      3.01 o 
  -3   0   1       53.24       47.12      3.50 o 
  -1   0   1     2819.66     2673.42     64.35 o 
   1   0   1     8126.64     7478.80     88.68 o 
   3   0   1       71.80       75.39      3.58 o 
  -4   1   1       25.66       22.41      6.37 o 
  -3   1   1       72.95       79.59      3.65 o 
  -2   1   1       52.32       52.58      2.04 o 
  -1   1   1      293.10      265.61      6.16 o 
   0   1   1       83.57       63.51      2.55 o 
   1   1   1      959.17      928.47      9.74 o 
   2   1   1       11.06        5.91      1.16 o 
   3   1   1       27.77       27.09      1.70 o 
   4   1   1       10.73       16.22      3.32 o 
  -4   2   1       57.88       56.70      4.11 o 
  -3   2   1       78.60       82.70      3.21 o 
  -2   2   1      690.27      758.10     10.94 o 
  -1   2   1     7982.76     7557.32    103.78 o 
   0   2   1      384.53      397.52      3.87 o 
   1   2   1     1055.51     1014.46     11.74 o 
   2   2   1      726.83      719.54     10.46 o 
   3   2   1        0.30        1.93      1.04 o 
   4   2   1       27.59       30.25      5.73 o 
  -4   3   1        5.70        3.56      2.75 o 
  -3   3   1       11.71       12.33      1.50 o 
  -2   3   1        6.35        7.96      1.90 o 
  -1   3   1      331.10      342.83      4.23 o 
   0   3   1       78.02       74.44      1.42 o 
   1   3   1       19.62       18.65      0.80 o 
   2   3   1     1699.93     1590.11     21.00 o 
   3   3   1       13.37       10.49      2.06 o 
   4   3   1       13.51       14.49      2.91 o 
  -4   4   1       27.23       27.52     11.21 o 
  -3   4   1     1514.06     1537.34     21.84 o 
  -2   4   1      222.80      243.12      4.84 o 
  -1   4   1      214.52      235.60      3.28 o 
   0   4   1       10.86       12.58      0.56 o 
   1   4   1       44.42       41.08      1.19 o 
   2   4   1       95.39      102.52      2.70 o 
   3   4   1      154.68      161.30      4.00 o 
   4   4   1       42.73       44.39      4.10 o 
  -4   5   1        7.61        9.31      2.67 o 
  -3   5   1        1.93       15.42      2.50 o 
  -2   5   1      176.07      173.24      3.97 o 
  -1   5   1       25.42       26.01      0.92 o 
   0   5   1     1681.13     1860.14     15.58 o 
   1   5   1      345.92      326.76      5.23 o 
   2   5   1      107.99      107.12      2.60 o 
   3   5   1      172.21      175.05      4.26 o 
   4   5   1       16.35       17.03      5.29 o 
  -4   6   1      284.97      285.39      7.87 o 
  -3   6   1       77.19       82.61      5.48 o 
  -2   6   1       63.70       64.55      1.98 o 
  -1   6   1     1884.13     1987.65     19.42 o 
   0   6   1      569.02      696.22      6.31 o 
   1   6   1        0.93        0.72      0.49 o 
   2   6   1       30.95       29.32      1.50 o 
   3   6   1      108.39      111.11      3.96 o 
   4   6   1      236.70      273.92     10.70 o 
  -4   7   1       54.82       66.97      6.93 o 
  -3   7   1       25.97       23.99      2.48 o 
  -2   7   1       53.77       54.42      1.95 o 
  -1   7   1        9.31       13.19      0.77 o 
   0   7   1      250.25      289.39      3.35 o 
   1   7   1      127.24      132.66      2.55 o 
   2   7   1        3.19        2.68      0.97 o 
   3   7   1       18.79       16.94      2.52 o 
   4   7   1        4.52        7.55      2.75 o 
  -4   8   1       38.35       33.07      4.15 o 
  -3   8   1        0.04        6.79      1.57 o 
  -2   8   1       13.52       15.86      1.12 o 
  -1   8   1       43.50       39.75      1.25 o 
   0   8   1      125.39      159.83      3.61 o 
   1   8   1      708.60      753.48      7.22 o 
   2   8   1      397.55      384.26      7.69 o 
   3   8   1      161.76      172.48      6.28 o 
   4   8   1        0.00       -0.10      2.60 o 
  -4   9   1        6.17        4.58      2.50 o 
  -3   9   1        6.45       11.55      1.93 o 
  -2   9   1       50.41       59.88      2.43 o 
  -1   9   1        0.28        0.10      0.51 o 
   0   9   1      360.56      441.88      4.87 o 
   1   9   1      452.96      461.64      5.14 o 
   2   9   1       85.34       89.72      2.62 o 
   3   9   1       17.53       24.62      3.76 o 
   4   9   1        4.84        2.71      2.79 o 
  -4  10   1        3.51        2.69      2.58 o 
  -3  10   1       16.46       16.63      2.29 o 
  -2  10   1       72.32       66.47      3.49 o 
  -1  10   1      269.34      284.24      4.87 o 
   0  10   1       13.22       16.56      0.99 o 
   1  10   1      239.03      238.74      3.95 o 
   2  10   1      300.70      311.41      4.88 o 
   3  10   1       24.97       26.30      3.46 o 
   4  10   1        2.65       -0.45      2.77 o 
  -3  11   1        0.70        4.52      1.83 o 
  -2  11   1       40.49       39.68      2.70 o 
  -1  11   1       11.70       10.34      1.96 o 
   0  11   1      171.07      195.74      3.26 o 
   1  11   1      247.25      260.91      4.45 o 
   2  11   1      263.54      248.01      5.26 o 
   3  11   1       53.98       49.34      3.81 o 
  -3  12   1       68.22       69.31      5.15 o 
  -2  12   1       82.36       79.10      4.09 o 
  -1  12   1      201.17      193.74      4.51 o 
   0  12   1       89.27      107.95      3.06 o 
   1  12   1        8.36        9.77      1.45 o 
   2  12   1       31.65       28.22      3.28 o 
   3  12   1       12.12       13.96      2.71 o 
  -3  13   1       33.50       33.67      3.68 o 
  -2  13   1        1.11        1.55      1.58 o 
  -1  13   1       86.35       90.97      3.32 o 
   0  13   1        9.92       15.43      1.79 o 
   1  13   1       39.96       39.54      2.26 o 
   2  13   1       19.67       10.93      2.36 o 
   3  13   1       84.53       90.58      8.30 o 
  -3  14   1        6.36       12.80      2.98 o 
  -2  14   1        5.68        4.36      1.82 o 
  -1  14   1        0.13        1.05      1.48 o 
   0  14   1       25.93       24.96      2.19 o 
   1  14   1        2.04        3.12      1.52 o 
   2  14   1        0.00       -0.98      1.82 o 
   3  14   1       94.23       96.69      6.50 o 
  -2  15   1       79.14       80.77      4.97 o 
  -1  15   1        2.03        2.15      1.94 o 
   0  15   1        1.67        2.54      1.46 o 
   1  15   1        9.01        8.67      1.97 o 
   2  15   1        9.89       11.10      3.07 o 
  -2  16   1        2.08        2.98      2.46 o 
  -1  16   1       17.09       13.63      2.80 o 
   0  16   1        0.30        1.92      1.59 o 
   1  16   1       17.63       16.75      2.93 o 
   2  16   1       30.53       37.78      6.71 o 
  -1  17   1       28.26       32.42      4.29 o 
   0  17   1        5.34        4.77      2.54 o 
   1  17   1       12.48       12.66      3.01 o 
  -1  18   1        3.31        6.20      2.89 o 
   0  18   1        9.67       12.51      3.49 o 
   1  18   1       17.05       14.81      3.26 o 
  -4   0   2      191.33      190.45     11.95 o 
  -2   0   2       21.97       19.06      2.94 o 
   0   0   2     2535.39     2313.14     27.79 o 
   2   0   2      572.37      573.42     10.23 o 
   4   0   2       55.61       63.94      6.28 o 
  -4   1   2       30.63       34.38     10.53 o 
  -3   1   2       30.20       35.58      2.96 o 
  -2   1   2       19.84       18.86      2.36 o 
  -1   1   2     3610.94     3300.49     39.75 o 
   0   1   2     1712.26     1585.91     15.97 o 
   1   1   2     2409.63     2265.27     19.63 o 
   2   1   2        8.29        7.62      0.76 o 
   3   1   2       18.62       18.08      1.49 o 
   4   1   2       12.17       11.31      2.27 o 
  -4   2   2       46.27       50.66      5.16 o 
  -3   2   2      356.13      352.08      7.92 o 
  -2   2   2      167.35      177.82      3.85 o 
  -1   2   2     2434.09     2350.30     29.06 o 
   0   2   2      726.60      661.07      5.78 o 
   1   2   2      751.35      702.97      6.79 o 
   2   2   2       59.70       59.44      3.10 o 
   3   2   2        0.23       -0.07      0.81 o 
   4   2   2       52.19       60.56      5.00 o 
  -4   3   2       26.39       30.49      3.03 o 
  -3   3   2       18.08       20.52      2.55 o 
  -2   3   2      751.16      749.26     18.93 o 
  -1   3   2       43.12       38.81      1.66 o 
   0   3   2     1638.66     1538.69     12.75 o 
   1   3   2      807.95      759.68     12.40 o 
   2   3   2        0.08        5.16      1.59 o 
   3   3   2       83.31       81.97      2.99 o 
   4   3   2        1.84        2.49      2.20 o 
  -4   4   2        5.97        5.84      2.11 o 
  -3   4   2      147.82      199.36      6.32 o 
  -2   4   2     3815.33     3799.02     42.01 o 
  -1   4   2      183.34      196.48      3.46 o 
   0   4   2     1007.59     1028.24      9.64 o 
   1   4   2      351.87      366.04      5.23 o 
   2   4   2        6.65        6.74      1.01 o 
   3   4   2        5.29        4.89      1.45 o 
   4   4   2       21.53       24.28      3.40 o 
  -4   5   2       18.94       21.41      4.38 o 
  -2   5   2      151.98      166.53      3.42 o 
  -1   5   2      272.38      297.63      4.14 o 
   0   5   2      171.57      180.82      2.64 o 
   1   5   2      316.94      279.33      3.83 o 
   2   5   2      230.69      218.59      3.87 o 
   3   5   2       10.23        8.66      2.89 o 
   4   5   2        0.27        1.89      2.21 o 
  -4   6   2      289.97      320.27      8.40 o 
  -3   6   2      284.94      291.67      9.92 o 
  -2   6   2      151.06      136.64      2.94 o 
  -1   6   2     1294.19     1370.46     17.16 o 
   0   6   2      305.90      345.57      3.69 o 
   1   6   2        4.51        3.04      0.58 o 
   2   6   2       36.84       42.44      1.64 o 
   3   6   2      286.12      286.13      9.54 o 
   4   6   2      417.11      474.66     15.52 o 
  -4   7   2        5.38        7.14      4.20 o 
  -3   7   2       17.07       22.70      3.67 o 
  -2   7   2        0.06        1.08      0.81 o 
  -1   7   2      443.71      470.05      5.81 o 
   0   7   2       28.45       46.31      1.20 o 
   1   7   2        9.12       11.10      1.25 o 
   2   7   2       11.01        9.40      1.05 o 
   3   7   2       17.10       15.36      2.06 o 
   4   7   2       10.15       12.43      3.77 o 
  -4   8   2        0.00        1.15      2.21 o 
  -3   8   2        8.58        6.25      1.71 o 
  -2   8   2        1.56        1.01      0.88 o 
  -1   8   2       51.70       55.63      1.65 o 
   0   8   2       64.19       75.56      1.70 o 
   1   8   2      254.45      244.08      3.68 o 
   2   8   2      834.53      807.08      9.56 o 
   3   8   2      516.65      534.22     12.06 o 
   4   8   2        4.94        8.36      3.54 o 
  -4   9   2        6.69        7.74      3.17 o 
  -3   9   2        0.03        0.83      1.46 o 
  -2   9   2       10.99       10.62      1.63 o 
  -1   9   2        0.31        0.87      0.86 o 
   0   9   2       10.41       13.33      0.89 o 
   1   9   2      107.28      122.12      2.30 o 
   2   9   2      291.68      275.29      5.09 o 
   3   9   2       60.30       53.29      3.89 o 
   4   9   2        6.78        3.07      4.72 o 
  -4  10   2        0.04       -0.61      2.37 o 
  -3  10   2       17.43       18.18      2.32 o 
  -2  10   2       21.84       19.37      2.00 o 
  -1  10   2        6.00        5.70      1.41 o 
   0  10   2      141.52      158.58      2.65 o 
   1  10   2      828.25      823.97      8.17 o 
   2  10   2      108.93      109.35      3.00 o 
   3  10   2       17.83       20.07      3.61 o 
   4  10   2        0.96        0.80      5.27 o 
  -3  11   2        2.16        2.69      1.74 o 
  -2  11   2       40.52       28.08      4.27 o 
  -1  11   2       41.33       48.79      2.61 o 
   0  11   2      160.69      168.65      3.21 o 
   1  11   2      508.83      511.17      6.37 o 
   2  11   2       87.97       85.08      3.52 o 
   3  11   2       17.21       18.32      3.31 o 
  -3  12   2        0.58        3.87      1.95 o 
  -2  12   2       30.15       26.17      2.54 o 
  -1  12   2       61.27       59.22      2.96 o 
   0  12   2      512.06      562.36      6.94 o 
   1  12   2       12.55       12.37      1.24 o 
   2  12   2        4.64        3.26      1.22 o 
   3  12   2        0.00       -0.31      1.96 o 
  -3  13   2        2.60        3.38      2.62 o 
  -2  13   2       11.59       14.11      2.15 o 
  -1  13   2      552.31      518.08      9.38 o 
   0  13   2       91.84      110.72      3.03 o 
   1  13   2       28.43       28.43      2.04 o 
   2  13   2        0.05        1.20      1.73 o 
   3  13   2       25.93       26.04      3.36 o 
  -3  14   2        0.86        0.52      2.21 o 
  -2  14   2       57.41       53.55      3.54 o 
  -1  14   2      132.37      135.67      5.35 o 
   0  14   2       19.48       21.44      2.16 o 
   1  14   2       20.74       22.52      2.43 o 
   2  14   2        3.08        3.69      2.88 o 
   3  14   2       16.52       14.91      3.75 o 
  -2  15   2      112.17      100.95      6.34 o 
  -1  15   2        0.14        0.86      2.03 o 
   0  15   2       72.68       78.24      3.55 o 
   1  15   2      179.84      195.03      4.96 o 
   2  15   2       22.43       27.55      4.03 o 
  -2  16   2        0.67        1.90      2.38 o 
  -1  16   2        6.66        5.40      2.45 o 
   0  16   2        9.94       11.08      2.00 o 
   1  16   2       49.22       56.00      3.72 o 
   2  16   2       31.89       35.37      4.63 o 
  -1  17   2        0.22        0.72      2.37 o 
   0  17   2       57.62       81.85      4.04 o 
   1  17   2       27.10       24.38      3.76 o 
  -1  18   2        0.00        0.12      2.60 o 
   0  18   2        5.87        6.43      2.68 o 
  -3   0   3       27.80       33.98     10.26 o 
  -1   0   3      148.89      129.21      2.59 o 
   1   0   3       96.26       86.40      2.04 o 
   3   0   3     1237.12     1252.27     26.74 o 
  -4   1   3        7.57        0.75      2.78 o 
  -3   1   3        7.19        5.26      1.62 o 
  -2   1   3      399.19      384.31      6.42 o 
  -1   1   3      567.69      498.31      5.41 o 
   0   1   3     1057.94      996.13      8.97 o 
   1   1   3      195.87      161.50      2.15 o 
   2   1   3       74.92       72.10      1.73 o 
   3   1   3      128.86      129.13      4.44 o 
   4   1   3        9.44        6.77      2.06 o 
  -4   2   3       21.18       25.04      4.04 o 
  -3   2   3      185.60      186.79      5.86 o 
  -2   2   3        0.05        0.04      0.56 o 
  -1   2   3       17.12       17.78      0.93 o 
   0   2   3      118.77      100.02      1.51 o 
   1   2   3     1393.50     1335.46     13.10 o 
   2   2   3      646.42      623.79      7.14 o 
   3   2   3        2.85        2.32      1.01 o 
   4   2   3       62.13       64.35      4.03 o 
  -4   3   3       25.74       33.51      3.70 o 
  -3   3   3       29.42       28.64      2.76 o 
  -2   3   3       25.88       30.68      2.47 o 
  -1   3   3        6.76       10.34      1.36 o 
   0   3   3       56.12       47.54      0.98 o 
   1   3   3      328.42      276.77      3.60 o 
   2   3   3        7.72        6.41      0.75 o 
   3   3   3       12.69       13.63      1.44 o 
   4   3   3       42.46       37.13      4.61 o 
  -4   4   3       11.74        6.59      2.56 o 
  -3   4   3        1.28        7.42      1.63 o 
  -2   4   3       49.72       50.61      2.51 o 
  -1   4   3       16.97       21.02      2.16 o 
   0   4   3      899.36      923.77      8.80 o 
   1   4   3      229.68      253.59      3.04 o 
   2   4   3       23.50       24.93      1.16 o 
   3   4   3       12.22       13.01      1.57 o 
   4   4   3       24.49       21.35      3.99 o 
  -4   5   3       10.62        7.63      2.39 o 
  -3   5   3       54.72       53.17      3.10 o 
  -2   5   3      114.37      119.89      3.25 o 
  -1   5   3      166.00      183.02      3.12 o 
   0   5   3      183.23      185.07      2.78 o 
   1   5   3      368.51      338.65      4.14 o 
   2   5   3        0.53        0.90      0.63 o 
   3   5   3        1.75        3.21      1.21 o 
   4   5   3       15.86       13.56      3.00 o 
  -4   6   3       30.83       33.18      4.12 o 
  -3   6   3       35.07       34.26      2.47 o 
  -2   6   3        0.03       -1.05      0.75 o 
  -1   6   3      258.13      267.84      4.00 o 
   0   6   3      694.64      756.10      7.92 o 
   1   6   3       74.23       70.24      1.80 o 
   2   6   3       13.86       16.58      1.20 o 
   3   6   3        7.60        5.83      1.38 o 
   4   6   3      146.04      147.42      7.46 o 
  -4   7   3       56.59       56.53      3.76 o 
  -3   7   3        5.48        4.57      1.49 o 
  -2   7   3      156.02      151.02      3.82 o 
  -1   7   3        8.26        5.36      0.79 o 
   0   7   3     1357.96     1424.23     13.72 o 
   1   7   3       25.25       30.41      1.28 o 
   2   7   3       98.96      102.76      2.59 o 
   3   7   3       21.31       18.46      1.80 o 
   4   7   3       10.77        5.06      3.30 o 
  -4   8   3       20.00       12.38      3.61 o 
  -3   8   3       32.84       40.04      3.95 o 
  -2   8   3       79.35       72.28      3.05 o 
  -1   8   3       83.44       81.11      2.27 o 
   0   8   3        3.63        4.90      0.72 o 
   1   8   3       23.14       21.98      1.22 o 
   2   8   3      358.92      347.71      5.35 o 
   3   8   3      410.51      414.54      8.77 o 
   4   8   3       58.62       54.69      9.09 o 
  -4   9   3       17.42       14.34      3.02 o 
  -3   9   3       15.87       17.68      2.29 o 
  -2   9   3       74.16       81.33      3.36 o 
  -1   9   3      170.13      182.54      3.89 o 
   0   9   3      524.11      536.52      6.21 o 
   1   9   3       71.09       70.15      3.63 o 
   2   9   3       81.14       80.21      2.56 o 
   3   9   3        2.04       -0.80      1.95 o 
   4   9   3        0.99       -2.17      3.07 o 
  -4  10   3        8.63        5.85      2.78 o 
  -3  10   3        1.46        0.05      1.54 o 
  -2  10   3       23.99       24.33      3.43 o 
  -1  10   3        0.32        0.55      0.85 o 
   0  10   3       92.55       95.76      2.34 o 
   1  10   3     1263.89     1262.34     12.22 o 
   2  10   3      413.86      397.84      6.72 o 
   3  10   3        0.44       -0.04      2.04 o 
   4  10   3        0.69       -2.65      4.17 o 
  -3  11   3        9.93        8.11      2.10 o 
  -2  11   3       99.80       78.39      5.09 o 
  -1  11   3       23.63       29.81      1.94 o 
   0  11   3        0.15        0.09      0.71 o 
   1  11   3       19.15       22.26      1.42 o 
   2  11   3       86.01       87.47      3.80 o 
   3  11   3       38.94       33.95      4.71 o 
  -3  12   3        1.65        2.98      2.02 o 
  -2  12   3       32.51       30.47      2.72 o 
  -1  12   3       18.44       22.01      3.62 o 
   0  12   3      907.34      921.71     11.90 o 
   1  12   3       69.97       72.73      2.72 o 
   2  12   3        4.97        3.61      1.44 o 
   3  12   3        6.04        4.89      2.68 o 
  -3  13   3        1.63        1.43      2.05 o 
  -2  13   3        3.23        3.05      1.67 o 
  -1  13   3        0.89       -0.34      1.32 o 
   0  13   3      305.76      298.00      4.86 o 
   1  13   3       58.61       56.84      2.93 o 
   2  13   3       33.59       33.17      3.21 o 
   3  13   3        1.90        2.48      2.81 o 
  -3  14   3        8.69        5.00      2.33 o 
  -2  14   3      112.93      111.55      4.77 o 
  -1  14   3      172.20      185.20      9.45 o 
   0  14   3      156.47      161.69      4.29 o 
   1  14   3       33.18       34.36      2.37 o 
   2  14   3        7.05        9.07      2.75 o 
   3  14   3        4.51        0.37      2.86 o 
  -2  15   3       80.04       84.83      4.47 o 
  -1  15   3       81.82       85.42      4.83 o 
   0  15   3       25.79       22.05      2.32 o 
   1  15   3        1.16        2.50      1.51 o 
   2  15   3       20.05       22.77      8.30 o 
  -2  16   3       98.17      101.86      5.75 o 
  -1  16   3        8.66        4.49      2.37 o 
   0  16   3        1.23        5.13      1.92 o 
   1  16   3       52.93       49.47      3.02 o 
   2  16   3       48.58       49.83      5.22 o 
  -1  17   3        7.84        7.28      2.69 o 
   0  17   3       22.32       25.89      3.48 o 
   1  17   3        1.40        4.19      2.29 o 
   0  18   3       16.46       12.53      3.13 o 
  -4   0   4       26.69       28.25      6.26 o 
  -2   0   4       12.28       18.86      1.91 o 
   0   0   4      520.79      485.64      7.06 o 
   2   0   4        5.15        5.58      1.19 o 
   4   0   4       56.71       54.50      5.50 o 
  -4   1   4       59.71       51.31     12.84 o 
  -3   1   4        6.52        6.94      1.78 o 
  -2   1   4      110.15      104.94      2.61 o 
  -1   1   4      669.73      619.43      6.52 o 
   0   1   4      832.93      755.92      6.80 o 
   1   1   4      294.13      270.97      3.54 o 
   2   1   4      112.31      121.78      2.18 o 
   3   1   4        6.56        3.59      2.12 o 
   4   1   4       79.23       71.28      4.26 o 
  -4   2   4        5.46        0.40      2.63 o 
  -3   2   4        0.01        0.99      1.41 o 
  -2   2   4        0.08        0.22      0.62 o 
  -1   2   4       22.03       22.91      0.75 o 
   0   2   4      617.69      572.58      5.73 o 
   1   2   4      425.93      416.45      4.47 o 
   2   2   4      913.58      900.65      9.37 o 
   3   2   4       38.59       36.52      2.69 o 
   4   2   4        0.75        1.57      1.85 o 
  -4   3   4       30.80       27.57      6.54 o 
  -3   3   4      140.03      151.59      5.45 o 
  -2   3   4        0.32        0.81      0.94 o 
  -1   3   4      127.67      116.67      2.26 o 
   0   3   4        0.52        0.93      0.36 o 
   1   3   4      339.40      336.76      3.75 o 
   2   3   4      255.19      241.09      3.69 o 
   3   3   4        1.00        1.30      1.34 o 
   4   3   4        3.73        5.15      2.08 o 
  -4   4   4        1.16       -0.27      1.82 o 
  -3   4   4        0.32        0.26      1.19 o 
  -2   4   4        3.19        4.91      1.25 o 
  -1   4   4        2.52        3.66      0.61 o 
   0   4   4     2708.63     2680.75     22.07 o 
   1   4   4     1329.75     1349.04     12.54 o 
   2   4   4       66.16       67.33      1.82 o 
   3   4   4        2.31        2.05      1.17 o 
   4   4   4        2.82        5.21      2.46 o 
  -4   5   4        0.05       -1.48      1.93 o 
  -3   5   4      164.24      178.18      5.98 o 
  -2   5   4       27.99       23.25      2.07 o 
  -1   5   4      340.48      362.44      4.82 o 
   0   5   4      228.79      213.99      3.36 o 
   1   5   4       54.85       64.49      1.52 o 
   2   5   4       98.51      108.16      2.31 o 
   3   5   4       53.30       53.13      2.89 o 
   4   5   4       13.29        9.28      3.47 o 
  -4   6   4        2.09        3.66      2.23 o 
  -3   6   4        0.17       -0.81      1.17 o 
  -2   6   4       26.94       28.05      1.84 o 
  -1   6   4      792.32      783.42      8.36 o 
   0   6   4      260.57      289.77      4.27 o 
   1   6   4       63.24       58.36      1.52 o 
   2   6   4       59.89       60.55      1.87 o 
   3   6   4       33.83       35.58      2.16 o 
   4   6   4        0.00       -0.99      2.26 o 
  -4   7   4        1.08        1.28      1.93 o 
  -3   7   4       28.21       25.34      3.75 o 
  -2   7   4       74.29       83.79      4.31 o 
  -1   7   4      288.65      274.99      4.05 o 
   0   7   4       55.60       47.85      1.72 o 
   1   7   4       44.32       50.95      1.80 o 
   2   7   4       40.67       38.96      1.95 o 
   3   7   4      245.75      259.33      6.68 o 
   4   7   4        6.52        8.47      2.91 o 
  -4   8   4       31.95       38.97      4.65 o 
  -3   8   4       68.39       62.90      4.49 o 
  -2   8   4      249.32      236.80      5.51 o 
  -1   8   4      230.67      235.68      3.83 o 
   0   8   4        1.17        1.71      0.73 o 
   1   8   4        5.42        5.69      0.78 o 
   2   8   4       37.64       38.49      2.24 o 
   3   8   4       57.32       56.90      2.73 o 
   4   8   4       17.37       16.29      3.47 o 
  -4   9   4       25.43       20.56      2.99 o 
  -3   9   4      133.83      116.22      4.55 o 
  -2   9   4        0.05        0.50      1.33 o 
  -1   9   4       75.36       71.57      2.32 o 
   0   9   4        6.74        7.13      0.94 o 
   1   9   4       59.98       58.40      1.80 o 
   2   9   4      141.66      142.82      4.24 o 
   3   9   4        2.05        0.80      1.46 o 
   4   9   4       40.10       27.76      4.94 o 
  -4  10   4       19.07       13.96      3.24 o 
  -3  10   4      276.88      268.99      6.95 o 
  -2  10   4       26.72       24.57      2.36 o 
  -1  10   4        8.62        7.08      1.13 o 
   0  10   4       17.37       19.58      1.31 o 
   1  10   4      460.05      445.60      5.64 o 
   2  10   4      382.72      378.15      6.59 o 
   3  10   4        1.28        1.36      1.78 o 
  -3  11   4        0.25        1.01      1.76 o 
  -2  11   4      107.12       97.62      4.06 o 
  -1  11   4      142.54      125.71      4.06 o 
   0  11   4        0.27       -0.01      0.81 o 
   1  11   4       54.15       50.28      1.98 o 
   2  11   4        3.07        3.27      1.19 o 
   3  11   4        6.77        5.51      2.25 o 
  -3  12   4        0.92        2.30      2.03 o 
  -2  12   4      106.76      100.14      4.26 o 
  -1  12   4      531.22      495.79      9.55 o 
   0  12   4      622.53      641.08      8.73 o 
   1  12   4      256.61      244.13      5.20 o 
   2  12   4       76.73       74.40      3.52 o 
   3  12   4       13.94       11.63      3.00 o 
  -3  13   4        1.19        0.68      2.06 o 
  -2  13   4        0.69        0.51      1.66 o 
  -1  13   4        0.18        0.11      1.39 o 
   0  13   4       20.69       17.72      2.26 o 
   1  13   4       35.91       35.91      1.92 o 
   2  13   4       22.57       21.59      2.50 o 
   3  13   4        5.25        4.09      2.96 o 
  -3  14   4       16.44       21.27      3.13 o 
  -2  14   4      184.80      182.57      5.89 o 
  -1  14   4      605.68      575.12     14.92 o 
   0  14   4       76.26       80.03      3.69 o 
   1  14   4        0.50        0.13      1.28 o 
   2  14   4        0.44        3.02      2.13 o 
  -2  15   4       18.38       17.92      2.73 o 
  -1  15   4       63.05       64.43      3.83 o 
   0  15   4        8.53       10.46      1.94 o 
   1  15   4        5.02        7.22      1.90 o 
   2  15   4        0.91        0.99      2.60 o 
  -2  16   4       51.48       37.42      4.70 o 
  -1  16   4        0.01       -1.03      1.96 o 
   0  16   4        6.15        0.78      3.00 o 
   1  16   4       75.47       70.59      3.45 o 
   2  16   4       26.21       29.09      4.42 o 
  -1  17   4        4.24        1.76      2.41 o 
   0  17   4        0.18       -2.92      2.19 o 
   1  17   4       12.38       12.53      2.41 o 
  -3   0   5       12.16       15.51      3.33 o 
  -1   0   5       93.25       91.42      2.19 o 
   1   0   5        0.23       -0.73      0.49 o 
   3   0   5        3.18        5.31      2.25 o 
  -4   1   5       15.43       15.89      3.39 o 
  -3   1   5        0.89        1.44      1.52 o 
  -2   1   5      191.04      175.90      3.74 o 
  -1   1   5       94.89      118.22      1.87 o 
   0   1   5      185.21      203.35      2.60 o 
   1   1   5       17.99       17.35      0.85 o 
   2   1   5      256.52      250.60      3.80 o 
   3   1   5       67.37       64.93      3.48 o 
   4   1   5       41.87       40.20      3.48 o 
  -4   2   5        0.61       -2.98      1.99 o 
  -3   2   5        2.69        2.89      1.41 o 
  -2   2   5       13.47       16.22      1.54 o 
  -1   2   5      269.63      246.06      2.98 o 
   0   2   5      291.08      317.74      3.77 o 
   1   2   5       24.15       22.86      1.04 o 
   2   2   5      182.92      182.72      3.07 o 
   3   2   5        5.75        7.77      1.81 o 
   4   2   5        0.78        0.76      1.90 o 
  -4   3   5       26.26       25.28      3.59 o 
  -3   3   5        0.06        0.59      1.30 o 
  -2   3   5      122.96      109.51      3.35 o 
  -1   3   5       38.93       37.24      1.63 o 
   0   3   5      115.43      136.63      2.63 o 
   1   3   5        0.02       -0.06      0.37 o 
   2   3   5       22.03       27.05      1.35 o 
   3   3   5       18.79       21.04      2.62 o 
   4   3   5        2.05        3.19      2.71 o 
  -4   4   5        1.73        0.11      2.06 o 
  -3   4   5        3.44        4.10      2.04 o 
  -2   4   5       10.98        9.75      1.25 o 
  -1   4   5      187.08      167.08      2.95 o 
   0   4   5      171.43      167.50      2.37 o 
   1   4   5     1762.44     1716.07     14.86 o 
   2   4   5        2.22        1.48      0.71 o 
   3   4   5       19.59       21.85      2.43 o 
   4   4   5        6.28        6.34      2.69 o 
  -4   5   5        6.50       10.13      2.87 o 
  -3   5   5       37.24       33.10      3.20 o 
  -2   5   5       69.07       62.47      2.51 o 
  -1   5   5       73.32       76.82      1.69 o 
   0   5   5      215.97      241.11      3.89 o 
   1   5   5        3.59        3.40      0.58 o 
   2   5   5      158.62      161.17      3.58 o 
   3   5   5       47.16       45.96      3.15 o 
   4   5   5        0.36        0.25      2.31 o 
  -4   6   5        2.32        1.90      2.54 o 
  -3   6   5        6.64        6.81      1.88 o 
  -2   6   5       45.02       43.99      2.19 o 
  -1   6   5     1113.43     1084.05     11.72 o 
   0   6   5      322.74      328.29      4.26 o 
   1   6   5       73.07       61.01      1.60 o 
   2   6   5       57.25       54.84      2.43 o 
   3   6   5       58.72       53.73      3.05 o 
   4   6   5        0.21        1.59      2.45 o 
  -4   7   5       20.69       25.37      6.40 o 
  -3   7   5        1.36        3.35      1.79 o 
  -2   7   5      110.59      111.51      4.15 o 
  -1   7   5      164.32      166.78      3.05 o 
   0   7   5       29.06       28.86      1.51 o 
   1   7   5       14.46       16.72      1.44 o 
   2   7   5       34.79       27.82      1.70 o 
   3   7   5       38.19       36.30      2.96 o 
   4   7   5       63.20       66.13      5.35 o 
  -4   8   5       52.26       49.31      3.88 o 
  -3   8   5        2.69        5.41      2.48 o 
  -2   8   5      265.45      261.97      6.70 o 
  -1   8   5        6.10        5.74      0.88 o 
   0   8   5       12.43       10.94      1.09 o 
   1   8   5      125.82      127.97      2.52 o 
   2   8   5        2.21        1.60      0.97 o 
   3   8   5        3.56        4.35      1.42 o 
   4   8   5       18.33       13.93      3.45 o 
  -4   9   5        0.10        2.00      2.62 o 
  -3   9   5       51.19       45.19      3.24 o 
  -2   9   5        3.86        4.04      1.41 o 
  -1   9   5       28.98       28.46      1.57 o 
   0   9   5       10.47       12.71      1.26 o 
   1   9   5        4.88        4.43      0.82 o 
   2   9   5       30.62       32.19      1.93 o 
   3   9   5        8.87        7.33      2.07 o 
   4   9   5        4.98        2.70      2.99 o 
  -3  10   5        0.13        0.00      1.71 o 
  -2  10   5      117.24      106.09      4.10 o 
  -1  10   5       11.22        9.93      1.40 o 
   0  10   5       12.94       11.92      1.23 o 
   1  10   5       20.59       21.44      1.49 o 
   2  10   5        1.69        1.36      1.08 o 
   3  10   5        0.01        1.72      1.66 o 
  -3  11   5       16.48       16.43      2.69 o 
  -2  11   5        0.63        1.37      1.46 o 
  -1  11   5        1.51        1.53      1.18 o 
   0  11   5       23.30       22.43      1.59 o 
   1  11   5        0.04        1.25      0.97 o 
   2  11   5       12.87       13.36      1.81 o 
   3  11   5        0.21        2.96      2.06 o 
  -3  12   5        0.77        0.20      1.94 o 
  -2  12   5       29.15       23.14      2.57 o 
  -1  12   5      115.49      100.08      3.68 o 
   0  12   5       45.03       41.93      2.06 o 
   1  12   5      203.74      208.92      3.97 o 
   2  12   5       11.13       15.17      1.96 o 
   3  12   5       53.61       55.15      6.06 o 
  -3  13   5        2.41        2.50      2.25 o 
  -2  13   5       48.42       54.70      3.68 o 
  -1  13   5       49.74       43.59      3.64 o 
   0  13   5       23.66       21.50      1.76 o 
   1  13   5        2.92        3.35      1.36 o 
   2  13   5      111.79      113.51      4.16 o 
   3  13   5       25.69       23.80      6.70 o 
  -2  14   5       33.46       33.28      3.25 o 
  -1  14   5      103.20      108.29      7.21 o 
   0  14   5      225.54      203.62      4.55 o 
   1  14   5       83.98       86.86      3.38 o 
   2  14   5      134.64      129.87      5.13 o 
  -2  15   5       84.64       75.64      4.43 o 
  -1  15   5       28.13       24.42      2.84 o 
   0  15   5       15.93       13.92      2.13 o 
   1  15   5        7.16        7.27      1.87 o 
   2  15   5        4.59        4.27      3.01 o 
  -2  16   5      184.15      190.16      8.19 o 
  -1  16   5        1.04       -1.27      2.16 o 
   0  16   5       14.92       16.17      2.69 o 
   1  16   5       42.43       43.31      3.56 o 
  -1  17   5       23.03       16.95      3.31 o 
   0  17   5        1.56        0.43      2.37 o 
   1  17   5        0.00       -2.73      2.02 o 
  -4   0   6       18.58       17.64      3.94 o 
  -2   0   6      498.34      453.73      9.05 o 
   0   0   6      402.05      375.18      6.35 o 
   2   0   6       60.31       55.95      3.33 o 
   4   0   6       20.48       19.26      3.91 o 
  -4   1   6        0.89        0.00      1.82 o 
  -3   1   6       28.91       24.79      2.43 o 
  -2   1   6      445.40      472.95      6.59 o 
  -1   1   6      308.69      321.37      3.78 o 
   0   1   6      376.37      410.51      4.49 o 
   1   1   6      438.27      397.38      4.23 o 
   2   1   6      101.52       91.57      2.88 o 
   3   1   6       71.97       73.66      3.97 o 
   4   1   6        0.01        0.37      1.92 o 
  -4   2   6        0.52        1.78      2.07 o 
  -3   2   6        4.67        2.99      1.45 o 
  -2   2   6       34.80       36.37      1.99 o 
  -1   2   6      317.38      318.83      3.74 o 
   0   2   6     1288.14     1231.43     10.99 o 
   1   2   6        4.26        5.26      0.69 o 
   2   2   6       49.35       46.91      1.61 o 
   3   2   6       25.78       22.74      2.49 o 
   4   2   6        0.62        1.46      2.04 o 
  -4   3   6       64.13       62.18      4.49 o 
  -3   3   6      114.41      123.27      4.02 o 
  -2   3   6       40.32       38.17      2.23 o 
  -1   3   6        0.00       -0.04      0.49 o 
   0   3   6     1200.77     1230.89     12.61 o 
   1   3   6      854.03      914.45      8.72 o 
   2   3   6        0.37        1.44      0.70 o 
   3   3   6        4.21        5.32      1.97 o 
   4   3   6        3.86        4.89      2.27 o 
  -4   4   6       24.99       18.37      3.45 o 
  -3   4   6        0.17       -0.04      1.23 o 
  -2   4   6       41.49       43.01      2.21 o 
  -1   4   6        0.37        1.85      0.55 o 
   0   4   6        0.07        1.02      0.41 o 
   1   4   6      466.93      482.47      5.22 o 
   2   4   6       80.87       83.66      2.28 o 
   3   4   6        1.79        1.25      1.43 o 
   4   4   6       18.96       18.82      3.65 o 
  -4   5   6       21.53       19.11      6.53 o 
  -3   5   6      165.70      186.40      5.58 o 
  -2   5   6       20.31       17.94      1.67 o 
  -1   5   6      127.53      110.84      2.19 o 
   0   5   6      115.57      120.33      2.63 o 
   1   5   6       59.02       73.64      1.79 o 
   2   5   6      160.59      172.43      3.46 o 
   3   5   6       72.66       68.98      3.39 o 
   4   5   6        1.77        1.86      2.22 o 
  -4   6   6        0.48       -0.80      2.52 o 
  -3   6   6       18.53       16.56      2.44 o 
  -2   6   6       49.28       50.08      3.13 o 
  -1   6   6        2.62        3.20      0.77 o 
   0   6   6      176.02      184.25      2.84 o 
   1   6   6        1.90        1.31      0.62 o 
   2   6   6      107.38      110.29      2.75 o 
   3   6   6       38.37       40.01      3.39 o 
   4   6   6        0.54        1.11      2.59 o 
  -4   7   6       14.14       12.31      3.45 o 
  -3   7   6        3.92        5.55      1.86 o 
  -2   7   6       84.40       81.74      4.18 o 
  -1   7   6      428.74      422.20      5.12 o 
   0   7   6       18.00       19.11      1.06 o 
   1   7   6        1.17        0.96      0.62 o 
   2   7   6       36.56       40.86      2.18 o 
   3   7   6        0.74        2.99      1.53 o 
   4   7   6       14.79       14.48      3.42 o 
  -4   8   6       50.17       58.66      6.97 o 
  -3   8   6        9.84        6.28      2.13 o 
  -2   8   6      332.74      318.34      7.69 o 
  -1   8   6       10.49        8.66      1.19 o 
   0   8   6        4.85        3.62      0.90 o 
   1   8   6        1.23        2.91      0.76 o 
   2   8   6        0.78        2.15      1.19 o 
   3   8   6       55.33       49.94      3.58 o 
   4   8   6       26.25       24.46      4.02 o 
  -3   9   6       26.35       19.68      2.85 o 
  -2   9   6      111.12      112.42      4.14 o 
  -1   9   6       78.73       77.61      2.79 o 
   0   9   6      389.80      377.80      5.92 o 
   1   9   6       30.85       27.90      1.44 o 
   2   9   6        2.60        2.28      1.07 o 
   3   9   6       23.40       29.66      4.20 o 
  -3  10   6      127.04      113.94      4.93 o 
  -2  10   6       58.17       51.72      3.18 o 
  -1  10   6       52.45       54.63      2.50 o 
   0  10   6      390.73      382.12      6.13 o 
   1  10   6      163.15      167.04      3.54 o 
   2  10   6        1.26        1.48      1.15 o 
   3  10   6        0.09        0.68      1.65 o 
  -3  11   6        0.92        0.34      1.84 o 
  -2  11   6        1.36        1.65      1.60 o 
  -1  11   6       85.06       92.67      3.24 o 
   0  11   6       21.75       23.41      1.65 o 
   1  11   6      311.00      314.45      5.24 o 
   2  11   6       16.17       18.51      2.20 o 
   3  11   6        4.55        4.44      3.23 o 
  -3  12   6        1.37        2.34      2.18 o 
  -2  12   6        0.00        0.39      1.56 o 
  -1  12   6       43.98       41.11      2.66 o 
   0  12   6       25.62       24.13      1.77 o 
   1  12   6      173.57      167.11      4.03 o 
   2  12   6       76.42       75.79      3.43 o 
   3  12   6      193.48      229.23     10.41 o 
  -3  13   6        0.04       -2.38      2.05 o 
  -2  13   6        4.75        6.07      2.68 o 
  -1  13   6        2.03        0.85      1.42 o 
   0  13   6       60.39       55.03      2.48 o 
   1  13   6        9.71        8.97      1.61 o 
   2  13   6       42.45       39.94      2.88 o 
  -2  14   6        0.04       -0.12      1.82 o 
  -1  14   6        0.18        1.25      1.69 o 
   0  14   6        1.40        1.66      1.35 o 
   1  14   6       28.98       30.21      2.54 o 
   2  14   6       17.42       21.74      2.80 o 
  -2  15   6        7.18        3.49      2.12 o 
  -1  15   6        1.57        4.03      2.01 o 
   0  15   6        5.34        3.02      1.63 o 
   1  15   6        4.88        2.93      2.22 o 
   2  15   6       11.81        7.69      2.43 o 
  -1  16   6        0.59        0.14      2.02 o 
   0  16   6       73.23       71.84      6.21 o 
   1  16   6       62.49       66.15      4.58 o 
   0  17   6       11.52        7.24      2.52 o 
  -3   0   7       31.22       36.29      7.26 o 
  -1   0   7     2140.14     2179.10     24.96 o 
   1   0   7        7.60        7.11      0.91 o 
   3   0   7       24.71       25.15      3.77 o 
  -4   1   7        0.25       -1.47      1.93 o 
  -3   1   7       21.96       20.83      2.38 o 
  -2   1   7       72.66       85.77      2.45 o 
  -1   1   7      774.08      824.11      8.43 o 
   0   1   7      414.87      403.80      4.63 o 
   1   1   7       93.06       93.78      1.60 o 
   2   1   7      102.54      105.96      2.96 o 
   3   1   7        1.53        2.26      1.50 o 
   4   1   7        1.56        2.47      2.16 o 
  -4   2   7        0.66        2.77      2.17 o 
  -3   2   7      150.76      149.96      5.49 o 
  -2   2   7       91.88       91.43      3.82 o 
  -1   2   7        0.09        0.18      0.48 o 
   0   2   7      504.21      551.26      5.83 o 
   1   2   7      100.82      108.90      2.03 o 
   2   2   7        7.21        5.84      1.40 o 
   3   2   7        8.25        6.59      1.94 o 
   4   2   7        0.58        0.25      2.05 o 
  -4   3   7       27.06       28.47      3.36 o 
  -3   3   7      172.14      184.81      8.28 o 
  -2   3   7       32.25       30.14      1.93 o 
  -1   3   7      171.57      171.20      2.60 o 
   0   3   7       24.15       16.57      0.99 o 
   1   3   7      242.96      256.44      3.47 o 
   2   3   7       53.95       58.33      2.52 o 
   3   3   7        6.62        6.80      1.88 o 
   4   3   7        1.06       -0.56      2.22 o 
  -4   4   7        2.28        1.59      2.56 o 
  -3   4   7        3.75        2.18      1.43 o 
  -2   4   7       71.98       74.50      2.82 o 
  -1   4   7       61.30       57.52      1.74 o 
   0   4   7       61.87       70.14      1.68 o 
   1   4   7      118.34      124.79      2.29 o 
   2   4   7       94.91       99.28      2.84 o 
   3   4   7       17.31       18.34      2.52 o 
   4   4   7        1.30        0.99      2.22 o 
  -4   5   7        9.37        8.53      3.14 o 
  -3   5   7      246.62      252.10      8.05 o 
  -2   5   7        9.37        8.04      1.38 o 
  -1   5   7       24.58       23.32      1.20 o 
   0   5   7      174.99      171.15      2.72 o 
   1   5   7      128.47      127.87      3.01 o 
   2   5   7        0.14       -0.25      0.78 o 
   3   5   7        7.26        6.46      1.74 o 
   4   5   7        0.95        0.03      2.19 o 
  -4   6   7       13.69       15.39      3.60 o 
  -3   6   7       83.03       82.30      5.16 o 
  -2   6   7      209.21      209.91      5.87 o 
  -1   6   7        0.15       -0.03      0.62 o 
   0   6   7       22.17       23.94      1.04 o 
   1   6   7        0.05        0.37      0.58 o 
   2   6   7      137.45      138.00      3.17 o 
   3   6   7       61.55       67.68      3.24 o 
   4   6   7        5.71        5.74      2.63 o 
  -4   7   7        2.29        4.19      3.18 o 
  -3   7   7        1.50        2.43      1.91 o 
  -2   7   7      195.08      184.82      5.62 o 
  -1   7   7       98.83       86.60      2.74 o 
   0   7   7       62.33       59.44      1.72 o 
   1   7   7        0.31       -0.06      0.64 o 
   2   7   7      202.48      192.39      4.15 o 
   3   7   7        4.26        5.77      1.85 o 
   4   7   7        0.26       -0.65      2.67 o 
  -4   8   7        0.00       -1.03      3.09 o 
  -3   8   7       11.48       10.76      2.40 o 
  -2   8   7      143.13      138.12      5.06 o 
  -1   8   7      744.53      727.70      9.57 o 
   0   8   7      316.85      298.81      4.69 o 
   1   8   7        0.74        0.97      0.81 o 
   2   8   7        4.41        4.38      1.05 o 
   3   8   7       14.68       14.54      2.03 o 
  -3   9   7       34.56       27.80      3.23 o 
  -2   9   7        0.47        1.36      1.38 o 
  -1   9   7       51.96       50.06      2.39 o 
   0   9   7      463.34      439.98      6.71 o 
   1   9   7        4.17        6.37      1.25 o 
   2   9   7       54.59       54.63      3.54 o 
   3   9   7        9.10        7.54      1.84 o 
  -3  10   7        5.76       10.85      2.34 o 
  -2  10   7        2.77        2.33      1.59 o 
  -1  10   7        4.13        1.40      1.13 o 
   0  10   7      562.49      560.03      8.06 o 
   1  10   7      420.84      414.49      8.08 o 
   2  10   7       21.86       15.61      1.97 o 
   3  10   7        0.40       -0.08      1.58 o 
  -3  11   7       26.03       22.28      3.14 o 
  -2  11   7       10.55        8.32      1.92 o 
  -1  11   7       39.59       39.76      2.40 o 
   0  11   7       67.28       68.47      2.77 o 
   1  11   7      125.24      123.70      4.42 o 
   2  11   7       46.12       52.46      2.96 o 
   3  11   7        2.72        5.17      2.14 o 
  -3  12   7        0.04       -2.11      2.10 o 
  -2  12   7        0.47       -0.07      1.64 o 
  -1  12   7        7.95        7.76      1.53 o 
   0  12   7        5.55        5.08      1.25 o 
   1  12   7      165.44      177.78      6.13 o 
   2  12   7      425.06      437.20      8.28 o 
   3  12   7        2.04        2.85      4.08 o 
  -2  13   7        8.39        5.79      2.05 o 
  -1  13   7        1.48        2.38      1.50 o 
   0  13   7        6.09        4.01      1.45 o 
   1  13   7       38.16       34.29      2.95 o 
   2  13   7       20.39       22.16      2.51 o 
  -2  14   7       13.86       14.71      2.66 o 
  -1  14   7        5.61        3.29      1.73 o 
   0  14   7        6.31        2.52      1.49 o 
   1  14   7       61.74       71.91      3.56 o 
   2  14   7      223.12      237.63      6.87 o 
  -2  15   7        3.47        6.08      2.48 o 
  -1  15   7        3.92        3.19      2.07 o 
   0  15   7       11.83       12.85      2.02 o 
   1  15   7        0.39       -0.42      1.88 o 
  -1  16   7       32.62       32.17      4.13 o 
   0  16   7      125.89      144.16      6.71 o 
   1  16   7       48.55       50.76      4.67 o 
  -4   0   8        0.74       -1.44      2.98 o 
  -2   0   8      158.86      161.50      4.24 o 
   0   0   8        1.20        2.24      0.78 o 
   2   0   8        0.07        0.11      1.35 o 
   4   0   8        3.60        3.46      3.42 o 
  -4   1   8        3.85        0.89      2.25 o 
  -3   1   8       19.36       19.71      2.44 o 
  -2   1   8      241.84      251.13      4.70 o 
  -1   1   8       55.49       50.30      1.62 o 
   0   1   8       50.14       54.21      1.58 o 
   1   1   8      392.53      363.29      4.28 o 
   2   1   8      173.26      182.88      4.04 o 
   3   1   8      130.38      158.02      6.00 o 
   4   1   8        1.40        1.23      2.09 o 
  -4   2   8       27.79       27.29      3.55 o 
  -3   2   8       38.96       36.76      3.06 o 
  -2   2   8       92.01       91.66      2.84 o 
  -1   2   8       54.33       60.34      1.64 o 
   0   2   8      161.61      178.36      2.86 o 
   1   2   8       16.76       16.62      0.98 o 
   2   2   8      131.07      131.98      4.06 o 
   3   2   8       34.92       35.64      3.21 o 
   4   2   8        2.24        1.48      2.32 o 
  -4   3   8      229.39      272.31      9.91 o 
  -3   3   8        6.24        7.72      2.52 o 
  -2   3   8       16.77       17.81      1.85 o 
  -1   3   8      351.20      339.78      4.31 o 
   0   3   8       21.86       25.03      1.24 o 
   1   3   8       55.95       53.98      1.71 o 
   2   3   8       49.45       48.67      2.47 o 
   3   3   8       12.13       11.90      2.32 o 
   4   3   8      160.80      170.34      6.95 o 
  -4   4   8      240.41      274.00     10.03 o 
  -3   4   8      170.54      165.14     14.34 o 
  -2   4   8        0.56        0.53      0.98 o 
  -1   4   8       26.57       29.34      1.34 o 
   0   4   8        1.45        1.22      0.60 o 
   1   4   8      146.49      152.87      3.06 o 
   2   4   8       63.82       62.02      2.75 o 
   3   4   8        0.11        0.22      1.58 o 
   4   4   8       96.99      102.72      5.63 o 
  -4   5   8       23.10       20.48      6.86 o 
  -3   5   8       94.41       92.16      4.56 o 
  -2   5   8       66.16       67.55      3.10 o 
  -1   5   8       70.41       72.56      2.03 o 
   0   5   8      189.36      188.44      3.89 o 
   1   5   8      118.74      121.74      4.57 o 
   2   5   8       11.77        8.26      1.40 o 
   3   5   8       70.97       66.44      3.32 o 
   4   5   8       47.52       45.86      4.84 o 
  -4   6   8        1.15       -1.16      2.68 o 
  -3   6   8      134.84      133.74      6.31 o 
  -2   6   8     1065.72     1059.52     15.26 o 
  -1   6   8      323.61      303.54      5.64 o 
   0   6   8       26.22       28.11      1.20 o 
   1   6   8        1.08        1.04      0.81 o 
   2   6   8       34.04       35.27      2.29 o 
   3   6   8       22.16       19.92      2.43 o 
  -4   7   8        2.84        4.48      3.12 o 
  -3   7   8       27.00       29.60      4.37 o 
  -2   7   8       49.92       44.00      2.83 o 
  -1   7   8      113.56      110.30      3.17 o 
   0   7   8        0.36        1.35      0.82 o 
   1   7   8       21.39       15.30      1.40 o 
   2   7   8       21.04       14.45      1.59 o 
   3   7   8       16.77       12.96      2.21 o 
  -3   8   8        8.21        5.58      2.18 o 
  -2   8   8        1.01        1.64      1.38 o 
  -1   8   8     1080.90     1066.42     12.90 o 
   0   8   8      409.92      401.44      5.81 o 
   1   8   8       52.32       50.92      2.55 o 
   2   8   8        2.77        2.94      1.20 o 
   3   8   8       16.01       11.42      2.04 o 
  -3   9   8        2.90        2.28      2.14 o 
  -2   9   8       21.80       21.57      2.49 o 
  -1   9   8       24.66       28.22      2.04 o 
   0   9   8       23.13       17.95      1.48 o 
   1   9   8      106.85       95.69      5.26 o 
   2   9   8        0.06        0.29      1.30 o 
   3   9   8        1.55        2.03      1.70 o 
  -3  10   8       47.93       54.31      3.94 o 
  -2  10   8        0.48        1.96      1.54 o 
  -1  10   8        0.32        0.35      1.08 o 
   0  10   8      354.75      339.22      5.51 o 
   1  10   8      308.14      308.05      6.30 o 
   2  10   8       31.58       29.18      2.52 o 
   3  10   8        1.20        0.97      1.92 o 
  -3  11   8        0.12        0.32      2.05 o 
  -2  11   8       24.49       23.08      2.69 o 
  -1  11   8       34.84       31.19      2.49 o 
   0  11   8       25.24       22.55      2.27 o 
   1  11   8       76.95       72.25      3.65 o 
   2  11   8       14.43       17.35      2.24 o 
   3  11   8        0.04       -1.65      1.87 o 
  -3  12   8       20.63       26.80      3.82 o 
  -2  12   8       26.05       32.26      3.13 o 
  -1  12   8        0.01        1.04      1.33 o 
   0  12   8        1.13        1.18      1.23 o 
   1  12   8       48.34       43.70      3.94 o 
   2  12   8      212.95      208.46      7.85 o 
  -2  13   8       10.53       10.44      2.42 o 
  -1  13   8       74.63       78.93      3.60 o 
   0  13   8        0.11       -1.08      1.26 o 
   1  13   8       10.70       10.59      2.95 o 
   2  13   8        3.91        0.62      2.03 o 
  -2  14   8       86.15       86.38      4.87 o 
  -1  14   8       31.83       35.15      2.98 o 
   0  14   8        9.29        7.79      1.77 o 
   1  14   8        0.63       -0.14      1.64 o 
   2  14   8       12.52       15.89      2.81 o 
  -1  15   8        0.10        1.00      1.84 o 
   0  15   8       17.73       14.79      2.18 o 
   1  15   8       64.70       79.35      5.65 o 
   0  16   8        4.68        8.45      2.53 o 
  -3   0   9        0.21        0.12      2.09 o 
  -1   0   9      109.53      127.98      3.39 o 
   1   0   9     1217.10     1186.11     13.74 o 
   3   0   9       19.52       19.86      3.91 o 
  -4   1   9        0.08       -1.61      2.27 o 
  -3   1   9       11.39       11.55      2.23 o 
  -2   1   9       43.31       44.04      2.14 o 
  -1   1   9      119.48      114.23      2.38 o 
   0   1   9       31.24       28.59      1.30 o 
   1   1   9      404.71      385.87      5.08 o 
   2   1   9        8.70        7.36      1.30 o 
   3   1   9      122.30      127.29      7.11 o 
   4   1   9        0.01        0.05      2.29 o 
  -4   2   9       91.60      105.01      8.41 o 
  -3   2   9       11.35       10.16      2.21 o 
  -2   2   9       41.34       45.47      2.24 o 
  -1   2   9       51.10       54.00      1.68 o 
   0   2   9      220.58      224.08      3.44 o 
   1   2   9       24.35       25.36      1.43 o 
   2   2   9       79.95       90.41      3.07 o 
   3   2   9      174.49      192.14      6.48 o 
   4   2   9       19.79       20.10      3.36 o 
  -4   3   9       15.14        8.60      3.40 o 
  -3   3   9       24.82       19.90      2.82 o 
  -2   3   9       58.14       60.29      2.74 o 
  -1   3   9       31.66       29.37      1.32 o 
   0   3   9     1005.59      973.08     10.31 o 
   1   3   9        0.90        1.14      0.76 o 
   2   3   9        0.76        0.69      1.09 o 
   3   3   9       94.48      101.07      4.99 o 
   4   3   9       16.16       17.52      3.46 o 
  -4   4   9       49.10       49.80      5.36 o 
  -3   4   9      444.53      474.02     15.29 o 
  -2   4   9       63.75       67.35      3.16 o 
  -1   4   9       59.39       63.23      2.05 o 
   0   4   9        1.22        1.95      0.74 o 
   1   4   9       27.93       25.23      1.72 o 
   2   4   9        4.99        5.11      1.35 o 
   3   4   9       33.09       32.60      2.92 o 
  -4   5   9       20.63       16.14      3.76 o 
  -3   5   9        5.19        5.34      2.46 o 
  -2   5   9      253.20      257.95      7.15 o 
  -1   5   9      118.33      109.03      3.10 o 
   0   5   9       40.00       37.49      2.44 o 
   1   5   9       22.12       24.24      1.52 o 
   2   5   9      103.84       89.21      5.49 o 
   3   5   9       11.78        8.89      1.81 o 
  -3   6   9       54.95       51.18      4.30 o 
  -2   6   9      476.06      466.59     11.27 o 
  -1   6   9       79.24       77.92      2.96 o 
   0   6   9       30.77       34.70      2.05 o 
   1   6   9        2.49        2.37      0.94 o 
   2   6   9       22.36       21.66      2.35 o 
   3   6   9       40.78       38.95      2.90 o 
  -3   7   9       60.71       52.01      5.93 o 
  -2   7   9        2.90        2.67      1.48 o 
  -1   7   9       14.80       14.84      1.57 o 
   0   7   9       34.55       34.17      1.76 o 
   1   7   9       74.27       66.84      2.53 o 
   2   7   9       75.83       57.48      2.96 o 
   3   7   9       20.57       20.85      2.41 o 
  -3   8   9        0.19       -0.82      2.08 o 
  -2   8   9       12.99       11.38      1.98 o 
  -1   8   9      463.31      474.62      7.48 o 
   0   8   9      256.92      253.90      4.57 o 
   1   8   9      206.80      207.47      5.09 o 
   2   8   9        4.61        2.16      1.38 o 
   3   8   9        6.81        7.13      1.96 o 
  -3   9   9       13.12       10.52      2.77 o 
  -2   9   9        0.05        1.59      1.36 o 
  -1   9   9       18.40       16.61      1.77 o 
   0   9   9        0.46       -0.98      0.92 o 
   1   9   9      118.15      106.26      3.78 o 
   2   9   9       30.60       33.08      2.88 o 
   3   9   9        4.90        6.21      2.18 o 
  -3  10   9        2.01       -0.02      2.15 o 
  -2  10   9        3.78        2.85      1.71 o 
  -1  10   9       31.03       26.14      2.16 o 
   0  10   9      261.24      268.56      4.95 o 
   1  10   9      308.54      315.35      6.61 o 
   2  10   9       17.79       10.69      2.18 o 
   3  10   9       32.64       33.42      3.79 o 
  -3  11   9        0.39        0.48      2.27 o 
  -2  11   9       13.74       11.41      2.37 o 
  -1  11   9       51.94       50.85      2.84 o 
   0  11   9      132.66      117.21      3.68 o 
   1  11   9       65.78       69.63      3.40 o 
   2  11   9        3.38        2.79      1.74 o 
  -2  12   9       49.76       56.71      3.93 o 
  -1  12   9        0.00       -0.98      1.33 o 
   0  12   9       83.57       79.80      3.28 o 
   1  12   9       12.15        9.41      1.90 o 
   2  12   9       47.75       48.90      3.38 o 
  -2  13   9       44.40       41.92      4.91 o 
  -1  13   9       49.73       45.10      2.95 o 
   0  13   9        2.91        4.00      1.61 o 
   1  13   9        4.23        5.12      1.88 o 
   2  13   9        7.17        6.41      2.20 o 
  -1  14   9      152.87      173.56      5.23 o 
   0  14   9        0.50       -0.70      1.87 o 
   1  14   9        0.23        0.75      1.84 o 
  -1  15   9        3.87        4.94      2.11 o 
   0  15   9        1.01        3.33      2.28 o 
   1  15   9        1.73        1.22      2.19 o 
  -4   0  10        6.57       12.46      6.36 o 
  -2   0  10       73.79       78.80      5.28 o 
   0   0  10        2.04        1.77      0.95 o 
   2   0  10     2360.75     2406.17     38.55 o 
  -4   1  10        0.50       -3.18      2.79 o 
  -3   1  10       13.36        8.94      2.20 o 
  -2   1  10       15.08       16.47      2.91 o 
  -1   1  10       46.20       43.35      1.65 o 
   0   1  10        3.72        2.47      0.77 o 
   1   1  10      191.05      184.50      3.72 o 
   2   1  10      234.51      244.46      6.50 o 
   3   1  10        7.95        6.99      2.27 o 
  -4   2  10       73.59       73.29      6.18 o 
  -3   2  10        0.02        1.09      1.73 o 
  -2   2  10       16.07       18.25      1.98 o 
  -1   2  10        1.32        0.83      0.69 o 
   0   2  10     1114.72     1084.30     10.79 o 
   1   2  10      462.43      442.45      6.15 o 
   2   2  10       68.65       60.45      4.06 o 
   3   2  10      359.15      383.75      9.71 o 
  -3   3  10        0.01       -0.36      2.04 o 
  -2   3  10        0.16       -0.04      0.99 o 
  -1   3  10       53.23       56.93      2.34 o 
   0   3  10      203.57      189.23      3.54 o 
   1   3  10      169.06      160.99      4.54 o 
   2   3  10        7.64        5.85      1.47 o 
   3   3  10       19.90       19.71      3.52 o 
  -3   4  10      145.71      147.44      8.42 o 
  -2   4  10       28.09       24.97      4.78 o 
  -1   4  10       70.19       76.92      2.53 o 
   0   4  10      244.66      224.08      4.19 o 
   1   4  10       62.63       59.14      2.20 o 
   2   4  10        0.00       -0.21      1.19 o 
   3   4  10        0.06        1.65      1.71 o 
  -3   5  10       15.74       14.60      3.27 o 
  -2   5  10      259.53      268.14      8.12 o 
  -1   5  10      415.75      411.33      7.79 o 
   0   5  10       29.46       20.29      2.10 o 
   1   5  10       34.30       44.59      2.00 o 
   2   5  10       10.44        8.47      1.64 o 
   3   5  10        4.75        3.55      1.71 o 
  -3   6  10       25.16       23.48      6.03 o 
  -2   6  10       32.49       27.59      2.77 o 
  -1   6  10       80.84       81.35      4.12 o 
   0   6  10       83.43       80.63      2.74 o 
   1   6  10      107.03      104.67      3.18 o 
   2   6  10       64.62       67.07      3.39 o 
   3   6  10       15.82        9.79      2.69 o 
  -3   7  10      277.51      263.98     11.55 o 
  -2   7  10      115.59      110.41      4.83 o 
  -1   7  10       58.18       61.32      2.75 o 
   0   7  10       12.41       15.05      1.42 o 
   1   7  10       63.04       50.67      3.06 o 
   2   7  10       25.92       26.93      2.38 o 
   3   7  10       47.88       48.35      4.75 o 
  -3   8  10        4.25        6.40      2.70 o 
  -2   8  10        7.99        4.20      1.91 o 
  -1   8  10       10.19       10.94      1.56 o 
   0   8  10       78.72       77.95      2.66 o 
   1   8  10        3.81        1.83      1.31 o 
   2   8  10      194.37      199.45      6.67 o 
   3   8  10       40.03       42.78      3.29 o 
  -3   9  10        0.15        1.46      2.56 o 
  -2   9  10       55.91       57.07      3.29 o 
  -1   9  10      121.30      112.73      4.34 o 
   0   9  10      146.28      130.90      3.96 o 
   1   9  10       50.57       40.13      2.69 o 
   2   9  10       12.53        9.16      2.12 o 
   3   9  10        2.68        2.60      2.13 o 
  -3  10  10       12.30       12.99      2.78 o 
  -2  10  10        3.30        1.02      1.70 o 
  -1  10  10        0.07        0.19      1.27 o 
   0  10  10       56.33       56.22      3.00 o 
   1  10  10       16.57       11.88      1.90 o 
   2  10  10        7.08        2.53      1.95 o 
  -2  11  10       61.70       65.11      4.14 o 
  -1  11  10       92.19       84.64      3.53 o 
   0  11  10        0.10        0.03      1.49 o 
   1  11  10        9.34        6.60      1.84 o 
   2  11  10        0.04        0.44      1.95 o 
  -2  12  10       10.15       13.80      2.76 o 
  -1  12  10       11.60       10.43      1.91 o 
   0  12  10       25.75       29.28      4.20 o 
   1  12  10        0.57        0.49      1.59 o 
   2  12  10        2.19        3.24      2.20 o 
  -2  13  10       74.34       68.88      4.49 o 
  -1  13  10        5.50        2.45      1.73 o 
   0  13  10        1.81        0.11      1.85 o 
   1  13  10       36.04       34.41      3.03 o 
  -1  14  10       10.39       12.56      2.28 o 
   0  14  10        0.92       -0.89      1.90 o 
   1  14  10        1.43        0.74      2.21 o 
  -3   0  11       99.52      112.22      7.35 o 
  -1   0  11       69.64       76.77      2.98 o 
   1   0  11      563.33      578.83     11.00 o 
   3   0  11      160.05      157.43     15.65 o 
  -3   1  11       12.24       12.90      2.44 o 
  -2   1  11       74.87       73.24      3.92 o 
  -1   1  11       36.13       38.65      1.69 o 
   0   1  11       28.38       27.58      1.39 o 
   1   1  11       45.50       46.78      2.16 o 
   2   1  11       24.14       26.47      2.11 o 
   3   1  11        0.17       -0.63      1.95 o 
  -3   2  11       51.20       49.38      5.38 o 
  -2   2  11       95.90       94.46      6.52 o 
  -1   2  11       92.72       86.32      2.34 o 
   0   2  11      324.09      326.00      5.01 o 
   1   2  11      565.04      588.71      8.43 o 
   2   2  11        1.14        2.03      1.19 o 
   3   2  11       87.58       80.16      6.90 o 
  -3   3  11        4.82        3.85      2.57 o 
  -2   3  11        1.38        3.03      1.69 o 
  -1   3  11       94.10       92.37      3.43 o 
   0   3  11      178.85      178.78      3.60 o 
   1   3  11        7.15        6.43      1.30 o 
   2   3  11        1.84       -0.87      1.19 o 
   3   3  11        0.18        2.20      1.90 o 
  -3   4  11       24.41       27.02      3.99 o 
  -2   4  11       31.60       33.48      3.38 o 
  -1   4  11     1562.26     1584.47     20.04 o 
   0   4  11       10.07       18.73      1.35 o 
   1   4  11        6.07        3.54      1.25 o 
   2   4  11        0.01       -0.46      1.29 o 
   3   4  11        1.50        1.35      1.88 o 
  -3   5  11        4.44        2.01      2.64 o 
  -2   5  11       51.04       56.67      3.60 o 
  -1   5  11       90.39       96.99      3.82 o 
   0   5  11       17.82       17.57      1.55 o 
   1   5  11        9.86       12.54      1.64 o 
   2   5  11       66.16       62.94      3.27 o 
   3   5  11        7.20        3.21      1.80 o 
  -3   6  11       67.35       69.02      7.82 o 
  -2   6  11      331.58      348.16     11.74 o 
  -1   6  11        9.95        8.55      1.70 o 
   0   6  11      158.31      144.42      3.72 o 
   1   6  11      248.79      248.45      5.55 o 
   2   6  11       29.21       26.22      2.44 o 
   3   6  11        0.45        1.13      1.76 o 
  -3   7  11       22.72       16.88      4.63 o 
  -2   7  11      216.37      228.26      6.97 o 
  -1   7  11       17.00       15.39      1.89 o 
   0   7  11       76.11       73.12      4.17 o 
   1   7  11        5.73        3.14      1.41 o 
   2   7  11        3.00        2.43      1.75 o 
   3   7  11        0.21       -0.43      1.81 o 
  -3   8  11       51.18       42.95      5.78 o 
  -2   8  11        2.31        0.45      1.82 o 
  -1   8  11        1.01        0.17      1.35 o 
   0   8  11        4.35        3.60      1.59 o 
   1   8  11       13.40       10.51      1.76 o 
   2   8  11       52.02       53.82      4.46 o 
  -2   9  11       30.00       29.15      3.09 o 
  -1   9  11        7.70        7.20      1.60 o 
   0   9  11       25.18       22.12      2.45 o 
   1   9  11        1.50        2.71      1.54 o 
   2   9  11       50.91       47.72      3.64 o 
  -2  10  11        7.71        5.03      1.93 o 
  -1  10  11        8.44        7.51      1.73 o 
   0  10  11       23.08       21.76      2.61 o 
   1  10  11        9.45        5.44      1.75 o 
   2  10  11        1.46        1.53      1.91 o 
  -2  11  11        3.13        3.13      2.03 o 
  -1  11  11        1.97        5.43      1.68 o 
   0  11  11      121.45      123.06      8.14 o 
   1  11  11        0.41       -0.15      1.60 o 
   2  11  11       43.33       55.73      5.13 o 
  -2  12  11       35.93       28.59      3.39 o 
  -1  12  11       41.92       45.59      3.04 o 
   0  12  11        9.90        8.22      2.27 o 
   1  12  11       32.93       33.44      3.01 o 
  -1  13  11       48.65       44.12      3.14 o 
   0  13  11        0.01       -1.06      1.88 o 
   1  13  11       65.02       75.92      5.32 o 
   0  14  11        1.16       -0.27      2.07 o 
  -2   0  12      205.92      198.89      8.83 o 
   0   0  12       14.28       10.80      1.71 o 
   2   0  12      285.51      309.00     17.03 o 
  -3   1  12        5.65        5.68      2.28 o 
  -2   1  12        1.14        1.30      1.70 o 
  -1   1  12       35.01       38.84      1.81 o 
   0   1  12       31.45       32.17      1.57 o 
   1   1  12      163.05      178.24      4.01 o 
   2   1  12       16.87       13.85      1.89 o 
   3   1  12       29.07       37.37      3.87 o 
  -3   2  12        4.83        7.32      2.88 o 
  -2   2  12      157.73      151.57      7.90 o 
  -1   2  12      208.06      191.45      5.65 o 
   0   2  12      138.10      128.95      3.07 o 
   1   2  12      276.68      292.68      5.65 o 
   2   2  12        6.90        5.21      1.50 o 
   3   2  12       49.04       47.31      4.19 o 
  -3   3  12        2.75        4.51      2.68 o 
  -2   3  12        1.85        1.56      1.99 o 
  -1   3  12        0.43       -0.06      1.01 o 
   0   3  12       16.31       14.83      1.44 o 
   1   3  12       16.90       18.50      1.77 o 
   2   3  12       40.43       35.40      2.50 o 
   3   3  12       12.00       16.13      2.66 o 
  -3   4  12        2.16        1.82      2.66 o 
  -2   4  12        0.29       -0.59      1.43 o 
  -1   4  12       48.25       58.74      4.48 o 
   0   4  12     1052.87     1009.25     15.34 o 
   1   4  12       34.26       28.37      2.05 o 
   2   4  12       30.57       34.22      2.70 o 
   3   4  12        8.70       12.68      2.61 o 
  -3   5  12        7.64        6.27      3.01 o 
  -2   5  12        0.86        0.08      1.78 o 
  -1   5  12       41.73       40.32      3.93 o 
   0   5  12        0.17        1.85      1.21 o 
   1   5  12        1.76        1.45      1.16 o 
   2   5  12        7.13        7.27      1.79 o 
   3   5  12        1.45        2.53      1.93 o 
  -3   6  12       68.37       67.54      5.89 o 
  -2   6  12      354.37      356.85     10.37 o 
  -1   6  12      127.60      126.25      6.64 o 
   0   6  12        1.14        1.20      1.30 o 
   1   6  12      237.42      215.24      6.76 o 
   2   6  12       11.28        6.26      1.79 o 
  -3   7  12       41.48       43.28      5.05 o 
  -2   7  12        0.00        1.03      1.93 o 
  -1   7  12       15.06       12.82      3.00 o 
   0   7  12        1.16       -0.17      1.40 o 
   1   7  12       41.08       36.36      3.06 o 
   2   7  12        7.49        2.11      1.82 o 
  -2   8  12        4.33        3.21      2.07 o 
  -1   8  12        6.55        4.02      1.57 o 
   0   8  12        2.14        1.05      1.59 o 
   1   8  12        0.01       -0.36      1.52 o 
   2   8  12       36.72       33.80      3.32 o 
  -2   9  12        1.63        1.61      1.96 o 
  -1   9  12       28.17       23.05      2.42 o 
   0   9  12        1.41        0.41      1.60 o 
   1   9  12        0.00       -0.26      1.62 o 
   2   9  12        8.23        5.51      3.06 o 
  -2  10  12        1.51        1.55      2.09 o 
  -1  10  12       14.62       18.45      3.40 o 
   0  10  12       11.42       18.34      2.62 o 
   1  10  12        5.05        1.62      1.87 o 
   2  10  12       31.42       31.48      3.44 o 
  -1  11  12        0.53        2.69      1.66 o 
   0  11  12        4.82        3.34      2.34 o 
   1  11  12        0.95        0.16      1.81 o 
  -1  12  12        1.32        1.41      1.79 o 
   0  12  12        0.66       -0.49      1.86 o 
   1  12  12        1.19        1.02      2.14 o 
   0  13  12        6.12        8.86      2.48 o 
  -3   0  13      348.07      397.07     14.60 o 
  -1   0  13       13.09       14.71      1.84 o 
   1   0  13        0.12       -1.78      1.41 o 
   3   0  13        0.14        2.03      3.43 o 
  -3   1  13        6.72        1.17      2.85 o 
  -2   1  13        1.44        0.73      1.80 o 
  -1   1  13        1.58        2.03      1.07 o 
   0   1  13       56.81       56.80      2.22 o 
   1   1  13       39.01       43.67      2.37 o 
   2   1  13       22.12       26.80      2.53 o 
   3   1  13        0.11        2.92      2.53 o 
  -3   2  13        2.39        0.43      2.54 o 
  -2   2  13      107.75      105.42      7.48 o 
  -1   2  13      103.21       98.42      3.05 o 
   0   2  13        1.39        0.41      0.95 o 
   1   2  13        3.61        3.43      1.31 o 
   2   2  13        8.08        5.36      1.57 o 
  -3   3  13        4.98        7.43      3.13 o 
  -2   3  13       39.45       45.11      4.32 o 
  -1   3  13        0.10       -0.13      1.22 o 
   0   3  13        6.73        7.86      1.44 o 
   1   3  13        0.84       -0.44      1.18 o 
   2   3  13       11.33       13.06      1.95 o 
  -3   4  13        4.41        7.75      3.12 o 
  -2   4  13       10.71       13.80      2.98 o 
  -1   4  13       63.39       62.90      4.52 o 
   0   4  13       24.79       18.48      2.00 o 
   1   4  13        4.21        3.22      1.35 o 
   2   4  13       49.15       57.29      3.43 o 
  -2   5  13        1.52        4.91      3.10 o 
  -1   5  13        6.74        3.84      1.63 o 
   0   5  13       26.75       15.56      2.60 o 
   1   5  13       47.16       38.31      3.13 o 
   2   5  13       10.93       13.41      2.21 o 
  -2   6  13       84.28       85.93      4.81 o 
  -1   6  13        6.55        5.51      2.10 o 
   0   6  13       13.68       14.80      2.83 o 
   1   6  13        1.96        3.11      1.78 o 
   2   6  13       35.66       43.87      3.85 o 
  -2   7  13        0.00        0.05      2.09 o 
  -1   7  13        0.62       -0.98      1.48 o 
   0   7  13       78.12       96.99      4.62 o 
   1   7  13        6.51        2.96      1.81 o 
   2   7  13       49.43       48.77      3.87 o 
  -2   8  13       22.34       18.99      3.09 o 
  -1   8  13       35.42       43.89      3.03 o 
   0   8  13        7.98        4.09      2.28 o 
   1   8  13       31.26       27.61      3.24 o 
   2   8  13        1.75        3.79      2.14 o 
  -2   9  13       24.32       32.92      3.80 o 
  -1   9  13        0.04        0.24      1.61 o 
   0   9  13        4.61        3.39      1.93 o 
   1   9  13       23.47       19.54      2.77 o 
  -1  10  13        0.84        2.72      2.10 o 
   0  10  13        0.84        1.14      1.87 o 
   1  10  13        0.44       -0.56      2.11 o 
  -1  11  13       13.14       16.38      3.05 o 
   0  11  13       36.42       46.26      3.82 o 
   1  11  13        7.63        6.83      2.61 o 
  -2   0  14       62.77       58.10      6.83 o 
   0   0  14        2.95        4.99      1.82 o 
   2   0  14        6.99       10.20      2.98 o 
  -2   1  14       31.32       28.85      3.86 o 
  -1   1  14        9.95        6.74      1.47 o 
   0   1  14       40.13       37.23      2.27 o 
   1   1  14        2.69        2.62      1.40 o 
   2   1  14       14.37       17.25      2.42 o 
  -2   2  14        0.05        0.53      2.23 o 
  -1   2  14       13.64        9.02      1.61 o 
   0   2  14       10.79       11.59      1.58 o 
   1   2  14        1.50        1.08      1.38 o 
   2   2  14        5.71        5.23      1.74 o 
  -2   3  14       40.50       51.93      4.77 o 
  -1   3  14       87.93       79.64      5.19 o 
   0   3  14        5.66        2.43      1.50 o 
   1   3  14        1.37        2.75      1.43 o 
   2   3  14        0.30        0.80      1.69 o 
  -2   4  14        5.43        1.10      2.57 o 
  -1   4  14        0.18        1.45      1.58 o 
   0   4  14        4.94        2.81      1.54 o 
   1   4  14        5.19        4.37      1.89 o 
   2   4  14      130.04      154.98      7.50 o 
  -2   5  14        5.21        3.95      2.69 o 
  -1   5  14       86.35       96.75      4.38 o 
   0   5  14        0.00        2.51      1.69 o 
   1   5  14        7.77        3.69      1.94 o 
   2   5  14        2.24        0.00      1.92 o 
  -2   6  14        0.50        0.47      3.28 o 
  -1   6  14        1.89        2.33      1.77 o 
   0   6  14       52.38       53.10      4.31 o 
   1   6  14      120.11      146.36      5.63 o 
   2   6  14       29.46       35.96      3.58 o 
  -2   7  14        0.85       -2.25      2.15 o 
  -1   7  14        0.17        0.28      1.60 o 
   0   7  14        5.43        3.83      1.90 o 
   1   7  14       35.11       40.00      3.50 o 
  -1   8  14       32.51       36.26      4.43 o 
   0   8  14       71.01       87.84      4.58 o 
   1   8  14       19.04       20.33      2.86 o 
  -1   9  14      128.23      159.16      6.09 o 
   0   9  14        0.15        0.01      1.94 o 
   1   9  14        1.34        2.07      2.33 o 
   0  10  14        0.49       -1.55      1.93 o 
  -1   0  15       27.11       35.59      3.85 o 
   1   0  15       31.78       45.29      4.13 o 
  -2   1  15        7.44        4.19      2.66 o 
  -1   1  15        3.45        4.85      1.87 o 
   0   1  15        0.28       -1.52      1.22 o 
   1   1  15        0.73        1.57      1.53 o 
   2   1  15        1.00        4.01      2.01 o 
  -2   2  15        0.13       -0.52      2.48 o 
  -1   2  15        2.88        3.13      1.99 o 
   0   2  15       14.38       16.74      2.00 o 
   1   2  15        3.48        2.40      1.55 o 
   2   2  15        0.07        0.50      1.93 o 
  -2   3  15       25.29       25.71      6.55 o 
  -1   3  15        4.18        5.48      1.82 o 
   0   3  15       22.85       23.03      2.98 o 
   1   3  15        0.33        0.73      1.69 o 
  -2   4  15        0.82       -1.12      2.71 o 
  -1   4  15        0.41       -0.42      1.78 o 
   0   4  15        2.73        2.62      2.07 o 
   1   4  15        2.21        2.29      1.98 o 
  -1   5  15       43.56       44.47      3.97 o 
   0   5  15        5.51        9.60      2.52 o 
   1   5  15        0.15       -1.24      1.86 o 
  -1   6  15        3.58        6.14      2.12 o 
   0   6  15       42.73       48.43      4.21 o 
   1   6  15      130.16      149.63      6.69 o 
  -1   7  15        0.04       -0.17      1.97 o 
   0   7  15        2.36        2.14      2.23 o 
   1   7  15        3.58        2.66      2.07 o 
   0   8  15       96.80      125.47      6.27 o 
   0   0  16       28.88       25.30      3.16 o 
  -1   1  16       12.39       17.95      3.34 o 
   0   1  16       65.18       96.90      4.56 o 
   1   1  16       28.79       42.11      3.00 o 
  -1   2  16        3.90        1.40      2.46 o 
   0   2  16        7.20        8.46      2.61 o 
   1   2  16       33.12       31.21      2.73 o 
  -1   3  16       12.61       12.36      4.30 o 
   0   3  16        2.69        2.85      2.23 o 
   1   3  16        0.62       -0.49      2.02 o 
  -1   4  16        0.00       -1.71      2.38 o 
   0   4  16        0.14        0.05      2.32 o 
   1   4  16        1.90        1.13      2.22 o 
  -1   5  16       23.31       33.08      3.42 o 
   0   5  16        3.60        6.65      2.55 o 
                                                 
